# Supplementary material for: Factors associated with moderate wasting among marginalized 6 to 23-month aged children in Bangladesh: Findings of the Suchana program baseline survey data
Source: PLoS One. 2020 Aug 20;15(8):e0236786. doi: 10.1371/journal.pone.0236786 (PMC7440651; doi:10.1371/journal.pone.0236786)
Supplement: S1 Data — (XLS) [file pone.0236786.s002.xls]

## Sheet: Sheet1
H103	asset_index	M_edu	M120	BMI	C14	C123	ancprov	knwCHCprov	_EBF_knw_	_ors_zinc_knw	mam12_23
0	4	1	2	18.6557	0	0	0	1	0	1	0
0	3	1	1	15.1229	1	0	0	1	0	0	0
0	4	0	1	15.2951	1	0	0	0	0	0	1
0	4	1	1	19.5412	0	0	0	0	1	0	0
0	5	1	3	16.3548	0	0	0	1	1	0
1	5	0	1	18.4508	1	0	0	1	1	0
0	5	1	2	17.1812	0	1	0	0	0	0	0
0	4	1	3	17.2651	0	0	0	1	0	0
0	1	0	1	20.647	1	0	0	0	0	0
0	3	1	3	19.9725	1	1	0	0	0	0	1
0	4	1	1	19.6755	1	0	0	0	0	0
0	5	1	3	22.57	1	0	0	0	0	0
0	3	1	1	27.6247	1	0	1	1	0	0	0
0	5	1	1	17.9302	1	0	0	0	0	1	0
0	4	0	1	22.7119	0	0	0	0	0	0	0
0	1	1	1	16.4366	0	0	0	0	0	0
0	3	0	1	16.357	1	0	0	0	0	0	0
0	4	0	2	23.9862	0	0	1	0	0	0	0
1	3	1	1	20.1965	0	0	0	0	1	0	0
1	3	1	3	19.4175	1	0	0	1	1	0
0	3	1	3	21.973	1	1	0	0	0	0	0
0	4	1	3	21.0178	1	0	0	1	1	0	0
0	5	1	3	18.2539	1	0	0	0	1	0	0
1	4	1	1	17.4359	0	0	0	1	0	0	0
1	1	1	2	15.8895	0	0	0	1	0	0
0	1	0	1	22.0672	0	0	0	1	1	0	0
0	3	1	3	24.182	1	0	0	0	1	0	0
1	4	1	3	19.4036	0	0	0	0	0	0	0
0	3	1	1	16.7618	0	0	0	0	1	0	0
1	4	1	3	19.3632	1	0	1	0	0	0	0
0	5	0	2	17.5152	1	0	0	0	0	0	0
0	2	1	1	15.6712	0	0	0	1	1	0	1
0	1	1	1	15.4453	1	0	0	0	0	0
1	1	0	2	18.8782	1	0	0	0	1	0
0	3	0	1	16.6816	1	0	1	0	1	0	0
0	4	1	1	18.1451	0	0	0	0	1	0	0
1	4	1	1	19.5039	1	0	0	0	1	0	0
0	4	1	2	18.6162	1	0	1	0	1	0
0	2	1	1	17.6308	1	0	0	0	1	0
1	5	1	1	21.8263	0	0	0	0	1	0	0
1	5	1	2	21.7879	0	0	1	0	0	0	0
0	4	1	1	15.9986	1	0	1	1	1	0
0	5	1	2	20.9177	1	0	0	0	1	0	0
0	4	1	3	22.5978	1	1	0	0	1	0	0
0	5	1	1	17.306	0	0	1	1	1	0
0	3	1	3	19.1777	0	0	1	1	1	0	0
0	3	1	1	21.2159	1	0	1	0	1	0
0	5	1	3	21.211	1	0	0	1	1	0	0
0	2	1	1	16.7573	1	1	0	1	1	0
1	4	1	1	21.0617	0	0	0	0	1	0
1	1	1	1	23.6197	0	1	0	0	1	0	0
0	3	0	2	16.4034	0	0	0	1	1	0	0
0	1	0	1	15.6715	1	0	0	0	0	0	0
0	5	1	2	23.6839	0	0	0	0	1	0	0
0	5	1	3	20.2289	1	0	0	1	0	0	0
1	1	1	3	19.8627	1	0	1	0	1	0
0	3	1	3	22.1552	0	0	0	0	0	0	0
0	4	1	3	16.6722	0	0	0	0	1	0	0
1	5	1	3	17.5763	1	0	0	0	1	1	0
0	1	1	3	19.885	0	0	0	0	1	0	0
0	5	1	1	24.2861	0	0	0	0	0	0	0
1	4	1	1	19.9594	0	0	0	0	0	0	0
1	3	1	1	17.1097	0	0	0	0	0	0
0	5	1	1	23.8708	1	1	0	0	1	0	0
0	2	1	1	17.7985	1	0	0	0	1	0	1
1	4	1	2	27.3761	1	0	0	0	1	0
0	4	1	1	21.4794	0	0	1	0	0	0	0
0	4	1	3	19.3804	0	0	0	0	0	0	0
0	5	1	2	18.1568	1	1	0	0	1	0	0
0	2	1	1	19.801	0	0	0	0	0	0
0	5	1	2	21.6247	0	0	0	0	1	0	0
0	1	1	3	14.9747	0	0	1	0	0	0	0
1	2	0	1	21.5539	0	1	1	1	0	0	0
0	2	1	2	22.2967	1	0	1	0	1	0	0
0	1	1	1	19.6632	0	0	0	1	0	0
0	4	1	1	30.5176	0	1	0	0	1	0	1
0	5	1	2	16.1845	0	0	1	0	0	0	0
1	2	1	3	19.5674	1	1	1	0	0	0	0
0	3	1	1	23.8791	1	0	0	0	0	0
1	2	0	3	16.4758	0	0	1	0	0	0	1
0	1	1	2	16.914	0	0	0	0	0	0
0	2	1	2	19.4114	0	0	1	0	1	0	0
0	2	1	2	16.6731	1	0	1	0	0	0	0
0	3	1	2	15.6027	0	0	1	1	0	0	0
0	1	0	1	20.375	0	0	1	0	0	0	1
0	5	1	1	16.2019	1	0	1	1	0	0
0	1	1	3	19.2651	1	0	1	0	0	0	0
0	3	1	1	17.8231	1	0	0	0	1	0
0	2	0	1	30.5176	1	0	0	0	1	0
1	4	1	1	15.9796	1	0	0	1	1	0	0
0	4	1	2	18.2507	1	0	1	0	0	0	1
1	2	1	2	20.2513	0	0	0	0	0	0	0
0	2	1	3	17.2437	1	0	0	0	0	0	0
0	4	1	2	17.1839	0	0	1	0	1	0	1
0	4	0	3	20.7167	1	0	1	0	0	0	0
0	5	1	2	20.0119	0	0	1	0	1	0	0
1	5	1	2	20.6181	0	0	1	0	0	1
0	5	1	2	41.9444	0	0	0	1	0	1	0
0	4	1	3	18.177	1	1	0	0	0	0
0	3	1	3	17.6889	0	0	1	1	0	0	0
1	3	1	2	21.8961	0	0	0	0	1	0	1
0	5	1	3	20.4868	0	1	0	0	1	0
0	2	1	1	18.5169	1	0	0	0	1	0	0
0	2	1	2	16.8454	1	1	0	0	0	0
0	3	1	1	22.3713	1	0	0	0	1	0	1
0	5	1	1	21.1124	1	0	0	0	1	0	0
0	4	1	1	20.4787	1	0	0	0	0	0	0
1	3	1	1	21.9922	1	0	0	0	1	0	0
1	4	1	3	24.8757	0	1	0	0	1	0	0
0	5	1	3	17.9715	1	0	0	0	1	0
0	1	1	2	19.7249	0	0	0	1	1	0	0
0	1	1	1	17.9415	1	0	0	0	1	0
1	1	1	1	16.801	1	1	0	0	0	0	1
0	3	1	1	15.7738	0	0	0	0	1	0	0
0	5	1	3	16.6647	1	0	0	0	1	0	0
0	4	1	1	19.212	0	1	1	0	1	0
0	5	1	3	18.3443	0	0	0	0	1	0	0
0	2	1	1	18.8373	0	0	0	0	1	0	0
0	3	1	3	23.2626	0	0	0	0	1	0	0
1	5	1	1	20.0631	1	0	0	0	1	0
0	3	1	1	25.2148	0	0	0	0	1	0	0
0	2	1	1	24.3717	1	0	1	0	1	0
1	2	0	2	23.0194	0	0	0	0	1	0	1
0	3	0	1	20.2087	0	0	1	1	1	0	0
0	5	1	1	24.2331	0	0	1	0	1	0	0
1	4	1	2	23.9466	1	1	1	0	1	0	0
0	2	1	1	19.1269	1	1	0	1	1	1	1
0	5	1	2	18.1398	1	0	0	0	1	0	0
0	4	1	1	16.231	0	0	1	0	1	0
1	1	1	1	17.835	0	0	0	0	1	0	0
0	1	0	3	21.3202	1	0	1	0	0	0	0
1	4	1	1	27.4514	0	0	0	0	1	0	0
0	3	1	1	26.3779	0	0	0	0	1	0
1	4	1	2	18.1994	1	0	0	0	1	0	0
1	3	0	1	19.9347	0	0	0	1	1	0	0
0	5	1	3	19.7129	1	0	0	0	0	0	0
0	4	1	2	17.4724	1	0	0	0	1	0
1	2	1	2	18.409	0	0	0	1	1	0	0
0	5	1	2	19.5712	1	0	1	1	1	0	0
0	4	1	2	20.5894	1	0	1	0	1	0	0
1	2	1	2	20.5673	1	1	1	0	0	0	0
0	4	1	2	20.567	0	0	0	1	0	0	0
0	4	1	1	30.8403	0	1	0	0	1	0
0	3	1	2	21.4968	0	0	0	0	0	0	0
1	4	1	2	24.961	0	0	0	0	0	0	0
0	4	1	1	18.6265	0	0	1	0	1	0
1	1	1	3	15.7791	1	1	0	0	0	0
1	2	1	3	17.8016	0	0	1	0	0	0	1
0	2	1	2	24.3743	1	0	1	0	0	0	1
0	2	1	2	19.7222	0	0	0	1	0	0
1	2	1	2	16.4245	1	0	1	1	1	0	1
0	1	1	1	16.1644	0	0	1	1	1	0
1	4	1	1	19.2048	0	0	1	1	1	0	0
0	4	1	1	18.8446	1	0	0	0	0	0	0
0	3	1	1	19.6243	1	1	0	0	1	0	0
1	3	1	1	21.2628	0	0	1	1	1	0	0
1	5	1	3	17.8911	1	0	1	0	1	0	0
0	4	1	1	17.3971	0	0	0	1	1	0	0
1	3	1	2	20.2274	0	0	0	0	1	0	0
1	4	1	3	25.0204	1	0	0	0	0	0	0
0	4	1	1	21.6454	0	0	1	0	1	0	0
0	5	1	3	17.0826	0	0	0	0	1	0
1	2	1	1	22.3834	1	1	0	0	0	0	0
1	2	1	1	20.2274	0	0	0	0	1	0	0
0	4	1	1	18.6725	1	0	0	0	1	0	1
0	5	1	1	18.7108	1	0	0	0	0	0
1	4	1	2	25.0654	0	0	1	0	0	0	0
1	3	1	3	17.7967	0	0	0	0	0	0	0
0	5	1	3	23.9291	0	0	0	0	0	0	0
1	2	1	3	19.7257	1	0	0	0	1	0	0
1	4	1	1	23.5452	0	0	0	0	1	0
1	4	1	2	19.8927	0	0	0	0	0	0	0
0	4	1	1	19.1287	1	0	0	0	1	0
1	4	1	1	22.5694	0	0	1	1	1	0
1	4	1	2	18.913	0	1	0	0	1	1
0	4	0	1	15.2851	0	0	1	0	1	0
1	4	0	2	19.5655	0	0	0	0	1	0	0
1	5	0	2	19.4109	0	0	1	0	1	0	0
1	4	1	1	23.0057	1	0	0	0	0	0
1	2	1	1	30.2025	1	0	0	0	1	0	0
0	5	1	3	16.5536	1	0	1	1	0	1	0
1	4	1	3	23.7965	1	0	0	0	1	0
0	1	0	2	18.3934	0	0	1	0	1	0	0
0	1	1	1	22.8873	0	0	0	0	1	0	1
1	3	1	2	18.316	0	0	1	0	1	0
1	1	0	1	15.5957	1	1	1	0	1	0	0
1	2	0	1	17.146	1	0	0	0	0	0
0	1	1	3	18.7189	1	0	0	0	1	0	1
0	5	1	1	18.2735	0	0	0	0	1	0	0
1	4	1	2	19.3535	1	1	0	0	1	0	0
0	3	1	3	23.5166	1	0	0	0	1	0
1	5	1	1	18.4593	1	0	1	0	1	0	0
1	1	1	1	15.2004	1	0	1	0	1	0	0
0	2	0	3	16.1504	1	0	1	0	0	0	0
0	3	0	1	16.0428	1	0	1	0	1	0
0	2	1	1	23.1238	1	0	0	0	1	0	0
1	5	1	1	16.175	1	0	0	0	0	0
1	3	1	1	16.3129	0	0	0	0	1	0	0
1	4	1	2	21.6506	0	1	1	0	1	0	0
0	1	1	2	16.0177	1	0	1	0	0	0	0
0	4	1	2	16.5563	0	0	0	0	1	0	0
0	5	1	1	21.6131	1	0	0	1	1	0	0
0	4	1	1	16.4609	0	0	0	1	1	0
0	5	1	1	18.852	0	0	0	0	1	0	0
1	1	0	2	21.3822	0	0	0	0	1	0
0	5	1	2	25.0553	1	1	0	0	1	0
0	3	1	2	17.2383	1	0	1	0	1	0	1
0	1	1	2	18.9016	0	0	1	1	1	0
1	5	1	2	22.9878	0	0	0	0	1	0	0
0	5	0	3	19.2527	1	0	0	0	1	0
1	5	1	1	18.413	1	0	0	1	1	0	0
0	2	1	1	17.1911	0	0	0	0	1	0	0
0	2	1	1	18.448	0	0	0	0	1	0
0	2	1	3	19.9809	1	0	0	0	1	0	0
0	3	1	1	18.0228	1	0	1	1	1	0	0
0	5	1	3	17.8255	0	0	0	1	1	0
1	4	1	2	21.8805	0	0	0	1	1	0	0
1	3	1	2	32.6389	1	0	1	0	1	0	0
0	5	1	1	19.3965	1	0	0	0	1	0	0
1	4	1	3	23.3117	1	0	0	1	1	0	0
0	5	1	3	19.3508	1	0	0	0	0	0
1	5	1	3	25.1983	1	0	0	0	1	0	0
0	5	1	3	18.195	0	0	0	0	1	0	0
0	5	1	1	24.0644	0	0	0	0	1	0	0
0	4	1	3	16.1322	0	0	0	0	1	0	0
1	5	1	3	25.2275	0	0	0	1	1	0	0
0	5	1	1	23.7726	0	1	0	0	1	0
0	3	0	2	19.4632	0	0	1	0	1	0	0
1	3	1	1	23.5369	1	0	0	0	1	0	0
1	3	1	2	15.629	1	0	1	1	1	0	0
1	3	1	1	21.6999	1	0	0	1	1	0	1
0	3	1	3	25.5939	1	0	0	0	1	0	0
0	5	1	2	16.7503	0	1	1	0	1	0	0
0	5	1	1	18.4864	0	0	0	0	0	0	0
0	5	1	2	17.0186	1	0	0	0	1	0
0	5	1	1	23.2299	0	0	0	0	1	0	1
1	5	1	3	23.8216	1	1	0	0	1	0	0
0	1	1	1	18.9455	1	0	1	0	1	0
1	4	1	3	18.0441	0	0	1	1	1	0	0
0	4	1	1	17.3266	0	0	1	0	1	0	1
0	5	1	3	20.8561	1	1	0	0	1	0
1	5	1	1	17.5256	1	0	0	0	1	0
1	1	1	2	18.6441	0	0	0	1	1	0	0
0	2	1	1	19.8908	0	0	0	0	1	0	0
0	1	1	2	14.8192	0	0	0	0	1	0
0	1	1	3	16.767	1	1	1	1	1	0	0
0	5	1	1	19.3954	1	1	0	0	1	0
0	5	1	1	22.0353	0	1	0	1	1	0	0
0	4	1	1	24.2806	0	0	0	0	1	0	0
1	3	1	1	23.1481	1	0	0	0	1	0	0
1	4	1	1	22.8467	0	0	0	0	1	0	0
1	2	0	1	26.841	1	0	0	0	0	0
1	3	1	3	19.1182	1	1	0	0	0	0	0
0	5	1	3	17.1676	1	0	0	0	1	0	0
0	4	1	2	19.1366	0	0	0	0	1	0
1	5	1	1	24.0446	0	0	1	0	1	0	0
0	4	1	1	27.1831	1	0	0	0	0	0	0
0	5	1	1	17.4754	1	1	1	0	0	0
1	2	1	3	18.7328	0	0	1	1	1	0	0
1	5	1	1	22.7976	1	0	0	0	0	0	0
0	1	1	3	16.0777	1	0	0	0	1	0
0	4	1	3	17.1614	1	1	0	0	1	0	0
0	4	1	3	20.7656	0	0	0	0	1	0
0	4	0	3	19.6013	1	0	0	0	0	0	0
0	2	1	2	18.8712	0	0	1	0	1	0
0	2	0	2	17.3371	0	0	0	0	1	0	0
1	4	0	2	25.6979	1	0	0	0	1	0	0
1	3	1	2	18.4618	0	0	0	0	1	0	0
1	2	1	1	15.4358	1	1	0	0	0	0	0
1	3	1	1	15.9934	1	1	0	0	1	0	0
0	5	0	2	18.2521	0	0	0	0	0	0
0	1	1	1	15.8661	1	0	0	0	0	0	1
1	1	1	1	17.7049	0	1	0	0	0	0	0
1	1	1	1	15.0085	0	0	1	0	0	0	0
0	2	1	3	16.0186	0	0	0	0	1	1	1
0	1	1	1	17.727	1	0	0	0	1	0	0
1	1	1	1	22.3936	0	0	0	0	1	0
0	3	1	1	19.2588	0	0	0	0	0	0	0
0	1	1	3	21.6629	1	0	1	0	0	0	0
1	4	1	3	18.1568	0	0	1	0	0	0
1	2	1	1	15.5645	0	0	0	0	0	0	0
1	1	1	3	16.5807	1	0	0	0	1	0	0
1	3	0	1	18.512	1	1	1	0	1	0	0
1	3	1	3	20.6279	0	0	0	0	1	0
0	1	1	1	16.6423	0	0	0	1	1	0	0
1	3	1	3	14.7166	0	0	1	0	1	0
1	4	1	1	17.6171	1	1	0	0	1	0	0
1	2	1	1	24.3584	0	1	1	0	1	0	0
0	1	0	3	16.7658	0	1	1	0	1	0
1	2	1	3	19.9087	1	0	0	0	1	0	0
1	2	1	2	17.075	1	0	1	0	1	0	0
0	2	0	2	17.1834	1	0	0	0	1	0
0	5	1	1	18.5606	0	0	0	0	1	0	0
0	1	0	2	19.7084	1	0	0	0	1	1
1	5	1	1	25.7117	0	0	0	0	0	1
1	4	1	1	19.6713	1	0	0	0	1	0	1
0	2	1	3	20.0827	0	1	1	0	1	0
0	4	1	1	18.6496	0	1	1	0	1	0	0
0	1	0	2	22.0086	1	1	1	1	1	0
1	2	1	3	18.7707	0	0	1	0	1	0	0
0	2	1	1	16.7336	0	0	0	0	1	0
0	3	0	1	15.6842	1	0	1	0	1	0
0	1	1	3	20.945	0	0	1	1	1	0
0	3	1	2	25.3031	0	0	0	0	1	0
1	2	1	2	20.8298	0	1	1	1	1	0
1	2	1	2	18.2011	1	0	1	0	1	0
0	2	1	1	18.1511	1	0	1	0	1	0	0
1	2	0	1	26.4752	1	0	1	0	0	0
1	2	1	2	20.1266	1	0	0	0	1	0	0
0	2	1	2	18.4985	1	0	1	0	1	0
0	3	1	1	22.3899	1	0	0	0	1	0	0
1	1	1	2	20.2535	1	0	1	1	1	0
0	1	1	1	17.1212	1	0	1	0	1	0	0
0	4	1	1	26.4752	0	0	1	0	1	0	0
1	3	0	1	16.5989	0	0	1	1	1	0	0
0	4	1	3	17.165	1	0	0	0	0	0	0
0	3	1	3	18.0393	0	0	0	0	1	0	0
0	3	1	2	20.7323	1	0	1	0	1	0	0
0	3	1	1	19.2347	0	1	1	0	0	0	0
0	4	1	1	16.4176	1	1	1	0	0	0
0	2	1	2	18.6038	0	0	0	0	1	0
0	3	1	1	19.4257	1	0	1	0	1	0	0
1	2	1	1	17.9623	1	0	0	0	1	0
0	1	0	3	18.4265	0	0	1	0	1	0	0
0	1	1	1	18.8777	1	0	1	1	1	0	0
1	4	1	3	18.0893	0	1	1	0	1	0	0
0	1	0	1	23.2292	1	0	1	0	1	0
0	2	1	2	17.8991	1	1	0	0	1	0	0
1	4	1	1	19.1289	1	0	0	0	0	0	0
1	3	1	1	19.5752	0	0	1	0	0	0	0
1	1	1	1	17.2	0	0	0	0	0	0	0
0	2	1	1	17.9333	1	0	1	0	0	0
1	3	1	2	22.0714	1	1	0	0	1	0	0
1	1	0	3	14.7973	0	0	1	0	1	0	0
1	3	1	1	17.3686	1	1	1	0	1	0	0
1	1	1	1	19.4771	0	0	0	0	1	0	0
1	3	1	1	20.9427	0	0	1	0	1	0
0	5	1	3	25.5783	1	0	0	0	1	0	0
0	2	1	2	19.1786	1	1	1	0	1	0	0
0	1	1	2	20.4918	1	0	1	0	1	0
0	3	0	3	26.4308	0	0	0	0	1	0	0
0	2	0	3	19.3689	1	0	0	0	1	0	0
0	1	1	1	14.6518	1	1	0	0	1	0
1	1	1	2	19.3929	1	0	0	0	1	0	1
0	2	1	1	19.6292	0	0	0	0	1	0	0
1	4	1	1	19.1282	0	0	0	0	1	0	0
1	4	1	1	21.8342	1	1	0	0	1	0	0
1	1	1	1	16.0253	0	0	0	0	1	0
1	2	1	2	16.47	1	0	0	0	1	0	0
1	4	0	1	18.5294	1	0	0	0	1	0	1
1	4	1	2	25.7029	0	1	0	0	1	0	0
0	2	1	1	19.2559	1	1	1	0	1	0	0
0	4	1	1	22.8608	1	0	1	0	1	0
0	1	1	1	16.8131	1	0	1	0	1	0	0
0	3	1	2	19.995	0	0	0	1	1	0
1	1	1	3	14.6098	1	0	1	0	1	0	0
0	3	1	2	25.8103	0	1	1	0	1	0	0
0	3	1	1	20.0173	0	0	0	0	1	0	0
1	1	1	2	20.8784	1	0	0	1	1	0
0	1	0	1	21.4075	1	0	1	0	1	0	0
0	5	1	3	24.2439	1	1	0	0	1	0
0	4	0	1	16.5755	0	0	1	1	1	0	0
0	5	1	1	17.6427	0	0	0	0	1	0
0	5	1	3	24.246	0	0	0	0	1	0
0	4	1	1	22.1336	1	0	0	0	1	0	0
1	1	1	1	18.5112	0	0	1	0	1	0
0	5	1	3	20.8363	1	0	1	0	1	0	0
0	2	1	3	30.5176	1	0	0	0	1	0	0
1	4	1	3	15.7688	1	1	1	0	0	0	0
0	2	1	1	19.6872	0	1	1	0	0	0	0
1	4	1	1	19.9762	1	0	1	0	1	0	0
0	4	1	2	18.8237	1	0	0	1	1	0	0
1	4	1	3	21.0506	0	0	0	0	1	0	0
0	4	1	3	17.0983	1	0	1	1	1	0	0
0	4	1	1	21.3055	0	0	0	1	1	0	0
0	1	1	1	17.9465	0	0	1	1	0	0
0	2	0	1	18.4763	1	0	0	0	1	0	0
0	5	1	3	22.4212	0	1	0	0	1	0	0
1	4	1	2	23.5955	1	0	0	0	1	0	0
1	2	1	2	19.6768	0	0	0	0	1	1	0
0	5	1	3	19.6661	1	1	1	0	1	0	0
0	4	1	2	18.4763	1	0	1	0	1	0
0	2	1	2	23.5955	0	0	0	0	1	0	0
0	4	0	1	20.1599	1	0	1	0	0	0	0
0	3	1	1	21.642	0	0	1	0	1	0
1	1	0	3	17.3937	1	1	0	0	1	0
0	4	1	1	17	1	0	0	1	1	0	0
1	1	1	3	16.6215	0	0	0	0	0	0	0
0	5	1	3	28.8518	1	1	0	0	1	0
0	5	1	1	16.7785	1	0	1	0	0	0	1
0	3	1	1	21.5328	1	1	1	0	0	0	1
0	4	1	3	18.9567	1	1	1	0	1	0
1	3	1	3	19.5321	1	1	0	0	1	1	0
0	3	1	1	18.6777	0	0	1	1	0	0	0
0	2	1	2	21.4447	1	0	1	0	1	0
1	1	0	1	19.0559	1	1	0	0	1	0	0
0	3	0	3	18.6414	1	1	1	0	1	0	0
0	2	1	3	17.1638	0	0	0	0	1	0
0	1	1	3	22.751	0	0	0	0	1	0	0
0	4	1	1	21.605	1	0	1	0	1	0	0
1	3	1	3	22.5648	0	0	0	0	1	0	0
1	2	1	1	17.2652	0	0	1	0	1	0
0	3	1	1	20.063	1	0	1	0	1	0	0
0	3	1	1	17.3367	0	0	1	1	1	0	0
0	5	1	3	27.3536	0	0	0	0	1	0	0
1	5	1	2	26.7709	0	0	1	0	0	0	0
1	1	1	3	19.9962	0	0	1	0	0	0	0
0	2	1	3	20.8155	0	0	1	0	0	0
0	3	1	2	23.0906	0	1	0	0	1	0	0
1	5	1	2	22.3709	1	1	1	0	1	0	0
1	4	1	1	17.0008	1	0	0	0	1	1	0
1	3	1	2	23.3104	1	1	1	0	1	1	0
1	2	1	3	26.4758	0	0	1	0	0	0
1	5	1	1	17.87	1	0	0	0	1	0	1
0	4	1	2	19.1306	0	0	0	0	1	0	1
1	1	0	2	17.8167	1	0	1	1	1	0	0
1	1	1	2	15.9494	0	0	0	1	0	0
1	5	1	1	22.3603	1	1	0	0	1	0	1
1	4	1	3	27.709	1	1	1	0	1	0	0
0	2	1	3	14.3271	1	0	0	0	0	0	0
0	5	1	1	18.7748	1	0	0	0	1	0	0
0	4	1	3	19.7811	0	0	0	0	1	0
1	4	1	2	28.035	0	1	0	0	1	0	0
0	3	1	2	19.0397	0	1	0	0	1	0
0	1	0	2	18.3269	0	0	0	0	1	0	0
1	3	1	1	17.5264	1	0	0	1	1	0	0
1	2	1	1	18.3959	0	0	1	0	1	0	0
1	3	1	2	21.9346	1	0	1	0	1	1	0
1	5	1	3	18.6374	1	0	0	1	0	0
1	3	1	2	21.2975	1	1	1	0	1	0	0
0	5	1	1	16.2319	1	0	0	0	1	0
0	5	1	3	22.1888	0	0	1	0	1	0
1	4	1	3	19.1991	1	0	1	0	0	0	0
1	5	0	3	17.5352	0	0	0	0	0	0	0
1	5	1	2	17.9437	1	0	0	1	1	0
1	2	1	1	21.0351	0	1	1	1	1	0	0
1	4	1	1	19.6738	1	0	0	1	1	0	0
1	5	1	3	18.0391	1	0	1	0	0	0	0
1	4	1	1	19.8266	1	0	0	0	1	0	0
1	5	1	1	16.1	0	0	0	0	1	1
1	5	1	2	24.8118	1	0	0	0	1	0	0
0	5	1	1	19.8809	1	0	1	0	1	0	0
0	1	1	3	20.1881	1	0	0	0	1	0	0
1	3	0	1	17.978	0	0	0	0	1	0
1	2	1	1	16.2072	1	0	0	0	1	0	0
1	2	1	3	25.4465	0	0	0	0	1	0	0
0	5	1	1	19.1644	0	0	0	0	0	0	0
1	3	1	1	22.4954	0	0	0	0	0	0	0
1	3	1	1	18.4199	1	0	0	0	0	0
1	5	1	1	21.6719	1	1	0	0	1	0	0
1	4	1	2	18.7215	1	1	1	0	1	0
0	2	1	3	25.7313	1	0	0	0	1	0	0
1	2	0	1	17.7923	1	0	1	0	0	0	0
1	3	1	3	23.7812	1	1	0	1	1	0	0
1	5	1	2	20.2762	0	1	0	1	1	0	0
1	3	0	3	22.7101	1	1	1	0	1	0
0	5	1	2	17.9589	0	0	0	0	1	0
0	2	1	2	17.9385	1	0	1	0	1	0	0
0	3	1	2	20.2801	1	0	0	0	1	0
0	2	0	2	20.3226	0	0	1	0	1	0	0
0	1	0	2	18.6383	1	0	0	0	0	0	1
0	2	0	2	18.0574	1	0	0	0	1	0	0
1	4	1	1	15.9204	1	0	0	1	0	0	0
1	3	0	3	16.3151	1	0	1	0	1	0	1
1	3	1	1	19.2837	0	0	0	0	0	0	0
1	2	0	1	19.4485	1	1	0	0	0	0	0
0	3	1	1	16.4697	1	0	1	0	0	0	0
1	3	1	1	19.3965	1	0	0	1	1	0
1	3	1	3	18.4037	1	0	0	1	1	0	0
0	3	1	1	20.5644	0	1	0	1	1	0	0
1	1	1	1	16.3725	0	0	0	0	1	1	1
1	3	1	2	16.6217	0	1	0	0	0	0	0
1	2	1	2	15.9159	1	0	1	1	1	0
0	3	1	3	19.7368	0	0	0	0	1	0
0	1	1	3	18.1397	1	0	0	0	1	0
0	3	1	2	20.0735	1	0	0	0	1	0
1	2	1	1	18.3421	1	0	0	1	1	0	1
1	4	1	3	22.8359	1	0	0	0	1	0
1	2	1	1	17.1628	1	0	1	1	1	0
1	2	1	2	18.1894	0	0	0	1	1	0	0
0	5	1	2	20.3117	0	0	0	0	1	0	0
0	2	1	3	16.2107	1	1	1	1	1	0
0	2	1	1	19.563	0	0	1	0	0	0	0
1	4	1	2	15.4438	0	0	0	0	1	0	0
1	5	1	1	18.048	0	0	0	0	1	0	0
1	5	1	3	17.145	1	1	0	0	1	0
0	2	1	1	18.9169	1	0	1	0	1	0	0
0	5	1	1	16.0858	1	0	0	0	1	0	0
1	2	1	3	20.1567	1	0	0	0	1	0	0
0	1	1	3	20.6516	1	1	1	0	0	0
1	4	1	1	20.6674	1	0	0	0	0	0	0
0	5	1	3	15.0864	1	0	1	0	1	0	0
0	4	1	2	16.5939	1	0	1	0	1	0
0	2	1	2	16.7335	0	0	1	0	0	0	0
0	3	1	3	19.9684	0	0	0	0	1	0	0
1	1	1	3	16.6133	1	0	0	1	1	0
1	4	1	3	18.9133	0	0	0	0	0	0	0
0	2	0	2	16.3826	0	0	1	0	1	0
0	4	1	2	20.0887	0	0	1	0	1	1	0
1	3	1	3	20.1906	1	0	0	0	1	0	1
0	5	1	2	18.179	1	1	0	0	1	0
0	3	1	1	24.8437	0	1	0	0	1	0	0
0	5	1	1	17.8529	1	0	1	0	1	0	0
0	2	1	3	15.035	0	0	0	0	0	0	1
0	1	1	1	18.9691	0	0	1	0	0	0	0
0	2	1	1	17.5215	0	0	0	0	1	0	0
0	3	1	1	21.55	1	0	1	0	1	0	0
1	4	1	3	21.1024	0	0	0	0	1	0
0	1	1	3	13.8754	1	0	0	0	1	1
1	3	0	2	23.4564	0	0	0	0	1	0	0
0	3	0	3	22.8467	1	0	0	0	1	0	0
1	5	1	3	17.7963	0	1	0	0	1	0	0
0	2	1	1	21.8651	1	1	1	1	1	0	0
0	3	1	3	25.8409	0	0	0	0	1	0	0
1	3	1	1	17.9406	0	0	0	0	1	0
1	3	1	2	25.8963	0	0	0	0	1	0
0	4	1	2	18.8103	1	0	0	1	1	0	0
0	5	1	3	25.2741	0	1	0	0	1	0	0
1	2	1	2	19.8667	0	0	0	1	1	1
0	3	1	1	23.026	1	1	1	0	1	0	0
1	5	1	1	22.3663	0	0	0	0	1	0	0
0	4	1	2	26.1995	0	0	1	0	1	0	0
1	5	1	3	24.8081	1	1	0	0	1	1	0
1	5	1	3	17.9833	1	1	0	0	1	0	0
0	1	1	3	18.0517	1	0	0	0	1	0
1	4	1	3	24.7737	0	0	0	0	1	0	0
0	5	1	3	15.5398	1	0	0	0	1	0	1
0	2	1	2	15.5993	0	0	0	1	1	0	0
0	5	1	2	20.8837	1	0	0	0	1	0	0
1	2	1	3	21.7665	0	1	1	1	0	0
0	2	1	2	23.1693	1	0	0	0	1	0	0
1	2	1	1	21.312	0	0	0	0	1	0	0
0	5	1	1	14.9936	1	0	0	0	1	0
1	4	1	1	21.0389	0	0	1	0	1	0	0
1	5	0	3	21.9726	1	0	0	0	1	0	0
0	4	1	2	17.1158	1	0	1	0	1	0	0
0	5	1	1	26.3338	0	0	0	0	1	0
1	2	1	1	15.6443	1	0	0	0	0	0
0	1	1	1	18.5127	0	0	0	0	0	0	0
0	4	1	1	19.9493	0	1	0	1	1	0
0	4	1	2	19.0156	0	0	0	1	1	0	0
0	4	1	3	21.4441	0	0	0	0	1	0	0
0	5	1	2	16.8601	1	0	0	0	1	0
0	5	1	3	20.1409	1	1	0	0	1	0
0	3	1	1	27.6535	1	0	1	1	1	0
0	5	1	2	19.1807	0	0	1	0	1	0	0
1	2	1	2	19.3303	0	0	1	1	1	0	0
0	1	1	3	18.996	0	0	1	0	1	0	0
0	3	1	2	19.7368	1	0	0	0	1	0	0
0	3	1	1	19.3769	0	0	1	1	1	0	0
1	2	1	1	18.0872	0	0	0	0	0	0	0
0	4	1	3	20.3308	0	0	1	1	1	0	0
0	3	1	1	19.9378	1	0	1	1	1	0	0
1	4	1	1	14.7801	0	0	1	0	1	0
0	3	0	1	21.1884	0	1	0	0	1	0	0
0	5	1	2	16.5122	1	0	0	0	1	1	0
1	4	1	3	18.427	1	0	0	0	1	0	0
0	4	1	3	24.5808	1	0	0	0	1	0	0
1	4	1	1	17.5528	1	0	0	1	0	0	0
0	4	0	1	18.6575	0	0	1	0	1	0	0
0	4	1	3	21.2131	1	0	0	0	1	0	0
0	4	1	3	18.0286	1	0	0	1	1	0
1	2	1	1	20.9784	0	0	0	1	1	0	0
0	3	1	2	16.8898	1	0	1	0	1	0
1	5	1	3	23.5372	0	0	1	0	1	0	1
0	5	1	1	19.843	0	0	1	0	1	0
0	5	1	1	25.3781	0	0	0	0	1	0	0
0	3	1	1	20.9595	1	0	0	0	1	0	0
0	2	0	1	23.6156	0	1	1	0	0	0
0	2	1	3	22.6891	1	0	1	1	1	1	0
0	4	1	1	17.6682	1	0	0	0	1	0	0
0	5	1	2	19.6936	0	0	0	1	1	0	0
0	4	0	2	20.7026	0	1	1	0	1	0	0
0	3	1	1	14.5073	1	0	0	0	1	0	0
1	5	1	1	29.8673	0	1	0	0	1	0
0	3	1	1	17.8159	0	1	0	0	1	0	1
1	5	1	2	18.1672	0	1	0	0	1	0	0
1	3	1	3	20.4945	0	1	1	0	1	0	0
1	2	1	2	17.9529	1	0	0	1	1	0
0	3	1	1	18.5111	0	1	0	0	1	0
1	5	0	3	18.6121	0	1	1	0	1	0	0
0	3	1	3	21.3921	0	0	0	0	1	0	0
1	3	1	3	18.315	0	0	1	0	1	0	0
0	5	1	2	22.6063	1	0	0	0	1	0
0	1	0	2	14.2352	0	1	0	0	0	0
0	4	1	1	20.8749	1	0	1	0	1	1	0
1	2	0	2	18.9402	0	0	1	1	1	0	0
0	3	1	1	16.5999	1	0	1	1	1	0	0
1	2	0	1	15.1895	0	0	0	0	1	0	0
1	3	1	1	15.9029	1	0	1	0	1	0
0	4	1	1	21.4189	0	0	1	0	1	0	0
0	2	1	1	19.1675	0	0	1	0	0	0
0	1	1	3	16.6857	0	0	1	0	0	0	0
0	5	1	3	17.0499	1	0	0	0	0	0	0
1	4	1	2	17.8953	0	0	0	0	1	0	0
0	4	1	1	18.3201	0	1	0	1	1	0
0	5	1	2	18.1718	1	0	0	1	1	0	0
0	2	1	2	18.4221	0	0	1	1	1	0	0
1	5	1	3	21.5306	1	0	0	0	1	0	0
1	4	1	1	17.5831	1	1	0	0	1	1	0
0	1	1	3	24.8831	1	0	0	0	1	0	0
1	1	1	2	18.7297	0	0	0	1	1	0	0
0	2	0	1	22.7248	0	1	0	0	1	0
1	3	1	1	16.7494	1	0	0	0	1	0
0	2	0	2	20.0841	1	0	1	0	1	0	0
0	2	1	2	19.1886	0	0	1	0	0	0	0
0	2	0	2	20.853	0	1	1	0	0	0
0	2	1	2	18.7312	1	1	1	0	1	0
0	1	1	1	19.2327	1	0	0	0	1	0	0
1	4	0	3	18.1126	0	0	0	0	1	0
0	4	0	1	23.3676	0	1	0	0	1	0	0
0	4	1	3	20.9075	1	0	1	1	1	0	0
0	1	1	1	17.8341	0	0	1	0	1	0	0
1	3	1	2	21.5049	1	0	1	0	1	0	0
1	5	1	2	19.5661	1	0	0	0	1	0	0
1	5	1	2	22.2556	0	1	0	0	0	0	0
0	3	1	2	17.5226	0	0	0	1	1	0	1
0	5	1	3	30.1196	1	0	0	0	1	0	0
0	5	1	3	18.3689	1	0	0	1	1	0	0
1	5	1	2	13.8962	1	0	0	0	1	0	0
1	1	1	1	19.0735	0	1	0	0	1	0	0
1	3	0	2	23.9562	1	0	1	1	0	0	0
1	3	1	1	20.4676	0	0	1	0	0	0
0	4	1	2	17.0472	1	0	1	0	0	0	0
0	2	1	1	23.7999	0	1	0	0	1	0	0
0	5	1	3	28.1805	0	1	1	0	1	0	0
0	5	1	3	21.624	1	0	0	0	1	0	0
0	3	1	1	17.2837	0	0	1	0	1	0	0
1	5	1	3	23.4705	0	0	0	0	1	0	0
1	2	0	3	15.8649	0	1	0	0	0	0	0
0	4	1	3	19.1253	0	0	1	0	1	0	0
1	2	1	1	18.1952	1	0	0	0	1	0
1	4	1	1	18.5924	0	0	0	0	1	0	1
0	4	1	3	16.4611	1	0	0	0	1	0
1	5	1	2	19.2972	1	1	0	0	1	0
1	5	1	2	17.4169	1	0	0	0	1	0	0
1	1	1	1	16.9857	1	0	0	1	1	0	0
0	1	1	1	18.4548	1	0	0	0	1	0
0	5	1	3	24.7879	1	0	0	0	1	0	0
0	5	1	2	16.9713	1	0	0	0	1	0	0
0	4	1	2	17.4592	0	0	1	1	1	0
0	2	1	1	17.3918	0	0	1	0	1	0	0
0	1	1	2	17.8161	1	0	1	0	0	0	0
1	4	1	2	19.6376	1	0	0	0	0	0	0
0	4	1	1	17.0013	1	0	1	0	1	0	0
1	4	1	2	20.1711	1	0	0	0	1	0	0
1	4	0	1	19.5628	0	0	1	1	0	0	0
0	2	0	1	20.0211	1	0	1	1	1	0	0
1	3	1	1	15.2619	0	0	0	0	1	0	0
0	3	1	1	15.6444	0	0	0	0	1	0	0
0	1	1	2	18.0959	1	0	0	0	1	0	0
1	3	1	3	18.0867	0	0	0	1	1	0
1	4	0	1	14.7993	1	1	0	1	1	0	1
0	4	1	2	21.8168	0	1	1	0	1	0	0
0	1	0	3	19.8811	0	0	1	0	1	0	0
0	3	1	1	20.1269	1	0	0	0	1	0	0
1	3	1	3	19.7947	0	0	0	0	1	0
0	1	1	2	19.5725	0	0	1	0	1	0	0
0	3	1	1	21.4253	0	0	1	0	1	0	0
0	5	1	3	21.1368	0	0	1	0	1	0
0	5	1	2	16.5104	1	0	1	0	1	0	0
0	3	1	3	20.5092	0	0	1	1	1	0	0
0	4	1	1	19.5449	1	0	0	0	1	0	0
0	1	1	1	24.561	0	0	1	1	0	0
0	4	0	1	15.5718	1	0	1	0	1	0	0
1	5	1	1	18.9848	0	0	0	0	1	0	0
0	4	0	1	16.1444	1	0	1	0	0	0	1
1	1	0	1	15.5782	1	0	0	1	0	0	0
1	4	0	1	15.109	0	0	1	0	1	0	0
0	2	1	1	18.6285	1	1	0	0	1	0	1
0	5	1	1	26.3667	1	0	0	0	1	0	0
1	4	1	3	16.276	1	0	0	0	1	0	0
1	2	1	2	15.3579	1	0	0	0	1	0	0
1	4	1	1	17.6663	0	0	0	0	1	0	0
1	5	1	3	14.802	0	0	0	0	1	0
0	5	1	1	21.6783	1	0	0	0	1	0
0	5	1	2	15.991	1	0	0	0	1	0	0
1	5	1	2	19.3356	1	1	0	0	1	0	0
0	2	1	1	16.1803	0	1	0	1	1	0	0
0	3	1	1	20.1701	1	0	0	0	1	0	0
0	2	0	1	24.84	0	0	0	1	1	0	0
0	4	1	1	16.0167	0	1	1	0	0	0
0	3	1	1	19.5312	0	0	0	1	1	0	0
1	2	1	1	21.9545	1	0	1	0	1	0	0
1	5	1	1	18.3418	0	1	0	0	1	0	0
0	3	1	1	17.9303	0	0	0	0	1	0	0
0	5	1	3	27.4186	1	0	0	0	1	0	0
0	5	1	2	21.2282	0	1	0	1	1	0	0
0	5	1	1	21.2566	0	0	0	0	1	0	0
1	4	1	2	20.8012	1	0	1	0	1	0
0	4	1	1	16.9304	0	1	0	0	1	0
0	1	0	1	18.0304	1	0	1	1	0	0
0	3	1	1	17.7257	0	0	1	0	1	0	0
0	1	1	1	18.0856	1	0	1	0	1	0	0
0	2	1	2	18.3046	0	0	1	1	1	0
1	5	0	1	18.3428	0	0	0	0	0	0	0
0	3	1	2	17.8	0	0	0	0	1	1
1	4	1	2	24.3247	1	0	0	0	1	0	0
1	3	1	2	18.143	1	0	1	0	1	0	0
0	2	0	2	19.0572	0	0	0	0	1	0	0
0	1	1	2	17.3294	1	0	0	0	1	0	0
0	1	1	3	18.1072	1	0	0	0	1	0	0
1	1	1	3	17.8652	1	0	1	0	1	0
1	1	0	1	15.4627	1	0	0	0	0	0	1
0	1	0	2	30.5176	1	0	1	0	1	0	0
1	1	0	1	18.2972	0	0	0	1	0	0
0	4	1	1	20.2764	0	0	0	0	1	0	0
0	3	1	1	18.4835	1	0	0	0	1	0	0
0	2	1	2	19.757	1	0	0	0	1	0
1	5	1	1	27.6724	0	0	0	0	1	0	0
0	3	1	1	18.1379	0	0	0	0	0	0	1
0	5	1	1	24.1831	0	0	0	0	1	0	0
1	3	1	1	17.111	1	0	0	0	1	0	0
0	5	1	1	19.4181	0	0	0	0	1	0	0
0	1	1	1	19.3615	1	0	0	0	1	0	0
0	3	1	2	16.7529	1	1	0	0	1	0
0	3	1	2	24.2977	1	0	0	0	1	0	0
0	5	1	3	18.6245	0	0	1	1	1	0	1
0	3	1	1	15.7336	0	0	1	0	1	0	1
0	4	1	1	20.4685	0	0	0	0	1	0	0
1	4	0	2	17.7481	0	0	0	0	1	0
1	5	1	3	17.9729	1	1	1	0	1	0	1
0	4	1	1	17.091	0	0	0	0	1	0	0
0	5	1	3	22.9638	0	0	0	0	1	0	0
1	4	1	3	20.4878	0	0	1	1	1	0	0
0	3	1	1	17.5738	1	0	0	0	1	0	0
1	3	1	3	19.5894	0	1	0	0	1	1
0	3	1	1	22.3081	0	0	0	0	1	0
0	4	1	3	23.2712	0	0	0	0	1	0	0
1	5	1	1	16.5782	1	0	1	0	1	1
0	5	1	1	20.1651	0	0	0	0	1	0	0
1	3	1	2	17.4402	1	0	0	0	1	0
0	3	1	1	17.1717	0	1	0	0	1	0	0
0	4	1	1	15.2334	1	0	1	0	1	0
0	5	1	2	19.6646	0	0	0	0	1	0
0	5	1	2	20.6699	1	0	1	0	0	0	0
0	5	1	2	18.409	1	0	0	0	1	0
0	4	1	3	17.0762	0	0	0	1	1	0
0	4	1	1	17.4319	0	0	0	0	1	0	0
0	5	1	3	16.8305	0	0	0	0	1	0
0	4	1	1	16.4908	0	0	0	0	1	0	0
0	5	1	1	15.6127	0	0	0	0	1	0	0
0	4	1	2	17.4065	1	0	0	0	1	0
0	5	1	3	16.1088	1	0	0	0	1	1
1	4	1	2	20.7809	0	0	1	0	1	1	0
0	3	1	2	19.6869	1	0	1	0	1	0
0	5	1	2	20.7502	0	0	1	0	1	0	0
1	3	1	3	20.6367	1	0	1	0	1	0
0	2	0	3	17.7007	0	0	0	0	1	0	0
0	2	1	3	16.7792	0	0	0	0	0	0	0
1	4	1	2	18.5778	0	0	1	1	1	0
1	5	1	2	19.709	0	0	0	0	0	0	0
0	4	1	2	19.2899	0	0	1	0	0	0	0
0	3	1	1	18.2232	1	1	1	0	1	0	0
0	5	1	1	16.4645	0	1	0	0	0	1
0	3	1	2	19.4296	1	0	0	0	1	0	0
1	4	1	1	26.4825	0	0	0	0	1	0
1	5	1	1	27.1437	1	0	0	0	1	0
0	3	0	1	19.5858	1	0	1	1	1	1
0	4	1	1	17.343	0	1	0	0	1	0
0	5	1	1	16.4689	1	1	0	0	0	0	0
1	3	1	1	20.5286	0	0	1	1	1	0
0	4	1	3	22.0302	0	0	0	0	1	0	0
0	2	1	1	16.7957	1	0	0	0	1	0	0
0	1	1	1	17.6732	0	0	1	1	1	0	0
0	5	1	1	17.0039	0	0	1	0	1	0	0
0	5	1	1	21.7813	0	0	0	0	1	0	0
0	1	0	1	18.7446	0	1	0	0	0	0	0
0	1	0	1	17.4432	1	1	1	0	1	0	0
1	4	0	1	23.8842	0	0	1	0	1	0	0
0	5	1	1	17.5312	1	0	0	0	1	0	0
1	2	1	2	20.1768	1	0	1	1	1	0	0
0	3	1	3	17.4669	1	0	1	0	0	0	0
1	5	1	3	20.4976	0	1	0	0	1	0
1	4	1	1	18.2235	1	0	0	0	1	0
0	3	1	2	17.5668	1	0	1	0	1	1	0
1	3	1	2	16.8794	1	0	0	0	1	0	0
0	2	1	3	18.2628	0	0	0	0	1	0	0
0	3	1	1	18.0146	0	0	0	1	1	0
0	5	1	1	21.4336	1	0	0	0	1	0	1
1	5	1	2	17.6399	1	0	0	0	1	1	0
0	2	1	1	17.3028	1	0	0	0	1	0
0	5	1	1	15.5889	0	0	0	0	1	0	0
0	5	1	1	17.5545	1	1	0	0	1	1	0
0	4	1	3	16.6145	0	1	1	0	0	0	0
0	5	0	1	24.5333	1	0	0	0	1	0	0
1	1	1	1	19.3378	1	0	1	0	1	0	0
0	4	1	1	19.3691	1	1	0	0	1	0	0
0	2	1	1	17.4885	1	0	1	0	1	0	0
1	5	0	1	14.6125	0	0	0	0	1	0	0
1	2	1	1	16.2453	0	0	0	0	1	0
1	3	1	1	20.4487	0	0	0	1	1	0	0
1	3	1	1	21.9485	1	0	0	0	0	0
0	2	1	3	18.7992	0	0	0	0	1	0
1	5	1	1	15.5313	0	0	0	0	1	0	0
1	3	1	2	23.3659	0	0	1	0	1	0	0
0	2	1	1	18.5713	1	0	1	0	1	0
1	2	0	1	15.6134	1	1	1	0	1	0
1	2	0	2	19.8623	1	0	1	1	1	0	0
0	1	1	3	18.9171	1	0	0	0	0	0
0	5	1	1	20.4272	1	0	1	1	1	0	0
0	3	1	2	18.7028	1	0	0	0	1	0	0
1	4	1	1	16.5779	0	0	0	0	0	0	1
1	2	1	1	17.7435	0	0	1	0	0	0	0
0	5	1	3	16.0254	0	0	0	0	1	0	0
1	5	1	1	18.1955	1	0	0	0	0	0	0
0	5	1	3	24.6782	0	0	0	0	1	0	0
0	3	1	1	15.5845	1	0	1	0	0	0
0	1	1	3	18.173	1	0	0	1	1	0
1	4	1	1	16.5041	0	0	0	1	1	0	0
1	2	1	3	18.0703	1	0	0	0	0	0	0
1	2	1	1	18.5793	1	0	1	1	1	0	0
0	4	1	1	16.9755	0	0	1	0	1	0
1	4	1	1	20.0467	1	0	1	0	1	0	0
0	1	1	1	18.8868	1	0	1	0	1	0
0	2	1	2	16.3797	1	0	1	0	1	0	0
1	4	1	1	15.9574	0	0	1	0	0	0	0
0	4	1	1	15.8923	1	8	0	1	1	0
1	5	1	3	17.4946	1	0	0	1	1	0	0
0	3	1	1	13.2145	1	1	0	0	1	0
1	2	1	1	20.6688	0	1	1	0	1	0	0
1	3	1	3	20.0417	0	0	0	0	1	0
1	4	1	1	25.6977	0	0	1	0	1	0	0
0	2	1	2	19.174	0	0	1	0	1	0	0
0	4	1	3	16.2312	1	0	1	0	1	0
0	2	1	1	17.8045	0	0	1	0	1	0
1	4	1	1	15.9393	1	0	1	0	1	0	0
0	3	0	1	20.0076	0	0	0	0	0	0	0
0	2	1	2	24.1045	0	1	1	1	1	0	0
0	4	0	1	18.4682	0	0	0	0	0	0	0
0	1	1	2	19.5692	1	1	1	0	0	0	0
0	3	1	2	18.2012	0	0	0	0	1	0
0	5	1	1	22.0865	1	1	0	0	1	0	1
0	3	1	2	19.7487	0	0	1	0	0	0
1	2	1	3	18.3141	1	0	0	0	1	0	0
0	4	1	1	21.0725	1	0	1	0	1	0	0
0	2	1	3	25.3617	1	1	0	1	1	0	0
1	5	1	1	19.9852	0	0	0	0	0	0
0	2	1	2	19.5566	0	1	1	0	1	0	0
1	5	1	3	24.9911	1	0	1	0	1	0	0
0	1	1	2	26.4432	0	0	0	0	1	0	0
0	5	1	2	20.7857	0	0	0	0	1	0
0	2	1	2	15.3601	1	0	0	0	0	0	0
1	3	1	3	17.1045	0	0	1	0	0	0
1	4	1	3	23.7041	0	0	0	0	1	0	0
1	5	1	2	16.3137	1	1	0	0	1	0
0	5	1	2	18.8434	0	1	0	0	0	0
0	5	1	3	21.8656	1	0	0	0	1	0
1	2	1	3	21.3024	1	0	0	0	1	0	0
1	5	1	1	19.7058	0	1	0	0	1	1	0
0	4	1	1	23.6767	1	0	0	0	1	0
1	4	1	1	18.4608	1	0	0	0	1	0	0
1	2	0	2	17.0468	1	0	1	1	0	0
0	4	0	1	23.6528	1	1	0	0	0	0	0
1	5	1	1	18.1634	1	0	1	0	1	0	0
0	1	1	1	17.1272	0	0	1	0	1	0	0
0	1	1	1	16.215	1	0	1	0	0	0	0
0	4	1	3	18.7084	0	0	1	0	1	0	0
1	1	1	3	14.8244	1	0	1	0	1	0	0
0	2	1	1	19.226	1	0	1	0	1	0	0
1	4	0	2	30.4358	0	0	0	0	1	0
0	2	1	1	16.9357	0	0	1	0	1	0
0	1	1	1	18.6829	1	0	1	0	1	0
0	2	1	3	18.7483	0	0	1	0	1	0	0
0	5	1	1	16.297	0	0	0	0	1	0	0
0	4	1	1	21.9359	0	0	1	0	1	0
0	3	1	1	21.0635	0	0	0	0	1	0
0	3	1	3	18.7998	1	0	0	0	0	0	0
0	2	1	1	19.5987	0	0	0	0	0	0
1	4	1	3	18.2622	1	0	0	0	1	0	0
1	5	1	3	18.3127	1	0	0	1	1	0
0	4	1	1	23.1614	1	0	0	0	1	0	0
0	1	1	1	15.4982	1	0	1	0	1	0
0	5	1	1	19.3943	1	0	1	0	1	0	0
1	4	1	1	16.0856	0	1	1	0	1	0
1	3	1	2	30.2139	1	0	1	0	1	1	0
0	2	1	1	19.2306	1	0	1	0	1	0
0	2	1	1	20.6649	0	0	1	1	0	0	0
0	5	1	3	24.3608	1	0	0	0	1	1	0
0	5	1	2	24.3887	1	0	0	1	1	0	1
1	4	1	1	17.7822	1	0	0	0	1	1	0
1	2	1	3	17.301	1	0	0	0	1	1	0
0	3	1	1	19.7003	1	0	1	0	1	0	0
0	1	1	1	19.9451	1	0	1	0	1	0
0	3	1	1	17.9383	1	0	0	1	1	0	0
0	2	1	1	20.5254	1	0	0	1	1	0	0
1	1	0	1	17.9042	1	0	0	0	0	0	0
1	2	0	3	16.9101	0	0	1	1	0	0
0	5	1	1	16.5631	0	0	1	0	1	0	0
0	4	1	3	18.4716	1	0	0	0	1	0	0
0	3	1	1	24.2363	1	0	0	1	1	0	0
1	4	1	3	19.5555	1	0	0	0	1	0
0	2	1	2	20.8579	0	0	0	0	0	0	0
0	1	0	2	20.9432	1	0	1	0	0	0	0
0	5	1	1	17.8053	1	0	0	0	1	0
0	4	1	1	15.1529	0	0	0	1	0	0	1
0	4	1	1	27.5362	1	0	0	0	1	0	0
0	2	1	3	17.7517	0	0	0	0	0	0	0
0	5	1	1	16.0804	1	0	0	0	0	0	0
0	4	1	3	15.4082	1	0	0	0	0	0	1
0	3	1	3	16.1683	0	0	0	0	0	0	0
0	1	0	2	17.7898	0	0	1	0	1	0	0
0	5	1	1	17.1549	0	1	0	0	0	0	0
1	4	1	2	20.2326	0	0	0	0	1	0
0	2	1	2	18.3951	1	0	0	0	0	0	0
1	1	1	3	19.0222	0	0	0	0	0	0	0
1	1	0	3	17.8582	0	0	0	0	0	0	0
0	4	1	3	23.7218	1	0	0	0	0	0	0
0	1	1	3	18.5522	1	8	0	0	0	0	0
0	2	0	2	21.8046	0	0	1	0	1	0
0	3	0	3	18.8704	1	0	0	0	1	0
0	4	1	2	15.4308	1	0	1	0	0	0	0
0	1	1	3	23.8541	1	0	0	0	1	0
1	5	1	1	16.8856	1	0	1	0	0	0
0	3	1	3	17.0189	1	0	0	0	0	0	0
0	4	1	2	16.3584	1	0	0	0	0	0
1	5	1	1	20.609	1	0	0	0	0	0	0
1	4	1	1	20.2848	1	0	0	0	0	0	0
0	1	1	1	18.6674	0	0	0	0	1	1	0
0	2	1	2	19.2646	1	1	0	0	1	0	0
0	1	1	2	17.9152	1	1	0	0	1	0
1	1	0	1	16.3654	0	0	1	0	1	0	1
1	1	1	3	18.1843	0	0	1	0	1	0
1	4	1	2	20.0084	0	1	0	1	1	1	0
0	5	1	1	21.4746	0	0	1	0	1	0	0
1	4	1	1	16.632	1	1	1	0	1	0	0
0	4	0	2	17.1628	0	0	1	0	0	0
0	5	1	3	18.1939	0	0	0	0	0	0	0
1	1	1	1	26.3397	0	0	0	0	1	1	0
0	1	0	2	24.4247	0	0	1	0	0	0	0
1	2	1	1	16.0157	1	0	1	0	0	0	0
1	5	1	3	18.1033	0	0	0	0	1	0	0
0	4	1	2	16.9803	1	0	0	0	0	0
1	2	1	3	22.1405	1	0	0	0	0	0	0
0	5	1	1	19.3009	1	0	1	1	1	0
0	2	1	3	21.6934	1	0	1	0	0	0	0
0	5	1	2	25.8087	1	0	0	0	1	0
0	5	1	2	17.1672	0	1	1	0	0	0
0	4	1	3	30.5176	1	0	0	0	1	0
0	2	1	1	17.5556	1	0	1	0	1	0	1
1	1	0	3	15.3737	0	0	0	0	1	0	0
0	1	1	3	20.3252	1	0	0	0	1	0	0
0	2	1	1	16.1846	1	1	0	0	1	0
0	5	1	2	21.7379	1	0	0	0	1	0	0
0	3	1	3	16.6854	0	0	0	0	1	0	0
0	2	0	3	18.4985	0	0	0	0	0	0	0
0	2	1	2	23.9211	0	0	1	0	0	0	0
0	5	1	3	22.9166	0	0	1	0	1	0	0
0	4	1	1	18.6913	0	0	0	0	1	1
1	1	1	1	18.9931	0	0	0	0	1	0	0
1	3	1	1	20.0025	1	0	0	0	1	0	0
1	1	1	2	17.9786	0	1	1	0	1	0	0
0	5	1	3	17.1521	1	0	1	0	0	0	1
0	4	1	2	17.316	1	0	0	0	1	0
1	2	1	1	22.8316	0	0	0	0	1	1
0	2	1	1	18.5899	0	0	0	0	0	0	0
0	1	0	1	15.9349	1	0	0	0	0	0	1
0	2	1	3	18.6602	1	0	0	0	1	0
0	5	1	3	17.7801	0	0	1	0	0	0	1
0	3	0	3	18.556	0	0	0	0	0	0	0
1	5	1	3	15.2712	0	0	0	0	1	0
0	2	0	3	22.5017	0	0	0	0	1	0	0
0	2	1	3	16.9106	0	0	1	0	0	0	0
1	2	1	3	19.6682	0	0	1	0	1	0
0	1	1	1	18.6718	0	0	1	0	1	0
0	1	1	1	30.5176	0	0	1	1	1	0	1
0	1	1	3	30.5176	0	0	0	0	1	0
1	1	1	2	30.5176	1	0	1	0	1	0
1	3	1	1	30.5176	1	0	1	0	1	0
1	5	1	2	19.3241	0	0	1	0	1	0	0
0	4	1	2	31.7708	0	0	0	0	1	0
0	2	1	1	18.4631	1	0	0	1	1	0	1
0	4	1	2	19.2766	1	0	1	1	1	0	0
0	2	1	1	18.9824	0	0	0	0	1	0	1
1	1	1	1	19.5651	0	0	0	0	0	0	0
1	2	1	1	18.1175	0	0	0	0	1	0	0
0	4	1	3	17.7332	0	0	0	0	0	0	0
0	3	0	3	23.8086	1	1	0	0	0	0
0	3	1	3	19.497	1	1	0	0	1	0	0
1	3	1	2	16.4885	0	0	0	0	1	0	0
1	3	1	1	19.4613	1	0	0	0	1	0
0	4	1	3	23.5849	0	1	0	0	1	1	0
1	4	0	2	17.7057	0	0	0	0	1	0	0
1	4	0	3	17.8935	1	1	0	0	1	0	0
0	5	0	3	16.1715	1	0	0	0	0	0	0
1	1	0	2	19.3572	0	0	0	1	1	0
1	5	1	2	21.6171	1	0	0	0	1	0	0
0	3	1	1	16.8439	0	0	0	0	1	0	0
1	2	1	1	16.2274	0	0	0	0	1	1	0
0	3	1	1	19.1556	0	0	0	0	1	1	0
1	2	0	2	19.2855	1	0	1	0	1	0	0
0	2	1	2	17.2589	0	0	1	0	1	0	0
1	5	1	1	15.0266	0	0	0	1	0	0	0
1	5	1	1	19.2788	0	0	0	0	0	0	0
1	4	1	2	17.1467	1	0	1	1	1	0	0
0	5	1	1	21.737	1	0	0	1	1	1	0
0	3	1	2	15.1652	1	1	0	1	0	0	0
0	5	1	3	24.7061	0	0	0	0	0	0	0
1	4	1	1	22.3743	0	0	1	0	1	0	0
0	1	0	3	19.4534	0	0	0	0	1	1	0
0	5	1	3	27.8429	0	0	1	0	1	0	0
0	4	0	2	19.7809	1	0	0	0	1	0	0
1	2	1	3	20.4544	1	1	0	0	0	0
1	4	1	1	20.9956	0	0	0	0	1	0	0
1	5	1	1	26.9768	0	0	0	0	1	0	0
0	3	1	3	17.5217	0	1	0	0	1	1
1	5	1	1	18.414	1	0	0	0	1	1	0
1	3	1	3	21.4261	1	0	0	0	0	0	1
0	4	1	1	20.7723	0	0	0	0	0	0	0
1	2	0	3	18.985	1	0	0	0	1	0	0
0	1	1	2	17.7816	1	1	0	1	0	0	0
0	5	1	2	21.5486	1	0	0	0	0	0	0
0	4	1	2	17.0295	0	1	1	1	0	0
0	3	1	1	19.1171	1	0	0	1	0	0	0
1	1	1	3	20.3144	1	0	1	0	0	0	1
1	2	1	2	18.8723	0	0	1	0	1	0	0
0	5	1	2	20.5853	1	0	0	0	1	0	0
1	5	1	3	20.169	1	0	0	0	1	0	0
1	5	1	1	17.0996	1	0	0	0	0	1
1	5	1	2	18.4856	0	0	1	1	1	0	0
1	3	1	1	18.4441	0	0	0	0	1	0	0
0	2	1	1	22.8415	1	0	0	0	1	0	0
0	3	1	1	15.5475	1	1	1	0	1	0	0
0	2	1	1	17.2346	1	0	0	0	0	0	0
0	2	1	2	17.6791	1	0	1	1	0	0	0
0	1	0	2	15.7862	0	0	1	0	1	0
0	1	0	3	21.0455	0	0	1	0	1	0	0
0	2	1	3	18.7297	1	0	1	0	1	0	0
0	3	0	1	16.9845	1	0	1	0	1	0	0
0	2	1	2	16.8429	1	1	1	0	1	0	0
0	2	1	1	18.2667	1	0	0	0	0	0	1
0	5	0	1	19.9852	0	1	1	1	1	0	0
0	1	0	2	20.6887	0	0	1	0	1	0	0
0	1	0	2	21.4661	0	0	1	1	1	0
0	1	0	1	18.4918	0	0	0	0	1	1
0	1	1	2	17.6303	0	0	1	0	1	1
0	3	1	1	17.207	1	0	0	1	0	0	0
0	3	0	2	18.1973	1	0	0	0	1	0	0
0	3	1	1	24.3912	0	0	0	0	0	0
1	3	1	3	20.595	0	0	0	0	1	0	0
0	4	1	3	21.075	0	1	1	0	1	0	0
0	1	1	2	18.218	1	0	1	1	1	0
0	5	1	1	16.9839	1	1	0	0	1	0	0
0	3	1	1	17.1749	0	0	1	0	0	0	0
1	3	1	3	20.0946	1	0	0	0	1	0	0
0	2	1	3	19.1355	0	0	0	0	1	0	0
1	1	0	1	21.846	0	0	1	0	1	0	0
1	4	1	2	28.3306	0	1	1	0	1	0	0
1	3	0	2	19.707	0	0	0	0	0	0	0
0	1	1	2	15.9658	1	0	0	1	1	0
0	2	1	2	15.6009	1	0	0	1	1	0	0
0	2	1	1	16.4299	1	0	0	0	0	0	0
0	1	1	1	22.4533	1	0	0	0	0	0	1
1	2	1	2	18.3883	0	0	0	0	0	1
1	2	1	2	18.0018	0	0	0	0	1	0	0
0	1	1	2	16.5172	0	0	1	0	0	0	0
0	5	1	1	16.9144	0	0	0	0	0	0	0
1	4	1	3	14.8796	1	1	0	0	1	0
0	3	1	1	17.788	0	0	1	0	0	0	1
0	1	0	3	19.7663	0	1	0	0	0	0	0
0	5	1	3	24.6928	1	0	0	0	1	0	0
0	5	1	3	20.2136	1	0	0	0	1	0	0
0	3	1	3	16.9887	1	1	0	0	1	0
0	1	1	2	18.1457	0	0	0	0	1	0	1
0	3	0	1	14.1298	0	1	0	0	1	0
0	5	1	1	20.4286	0	0	0	0	0	0	0
0	2	1	1	19.6929	1	0	0	1	0	0	0
0	4	1	3	15.2863	0	0	1	0	1	0	0
0	2	1	2	17.2784	0	0	0	0	0	0	0
1	2	1	3	24.8227	1	0	0	0	1	0
0	2	0	1	21.6219	0	1	0	1	1	0	0
1	4	1	1	19.3261	0	1	0	0	1	0	0
0	5	1	2	24.1604	1	1	0	0	1	0	0
0	5	1	3	24.5378	1	0	0	0	1	0	0
0	5	1	2	22.0311	0	0	0	1	1	0	0
0	4	1	2	23.3227	1	1	1	0	1	0	0
0	2	0	1	19.6028	1	0	0	1	1	0	0
0	5	1	3	16.8463	1	1	0	0	1	0	0
1	1	1	1	17.6032	0	1	0	0	0	0	0
0	3	1	1	19.2143	1	0	0	0	1	0	0
0	2	1	1	20.395	1	1	0	1	1	0	0
0	4	1	2	21.3499	1	0	0	0	1	0	0
0	1	0	2	18.678	1	0	0	0	1	0	0
0	3	1	3	22.8884	1	0	0	1	0	0	0
1	2	1	1	18.3064	0	0	0	0	1	0
1	2	1	1	22.6449	0	0	0	0	0	0
1	4	1	1	18.9609	0	0	1	0	1	0	0
0	1	1	2	18.2563	0	0	0	0	1	0	0
1	2	1	1	17.4568	1	0	1	0	1	0	0
0	1	1	1	19.8741	1	0	0	0	0	0
0	4	1	1	22.8757	0	1	0	0	1	0
1	3	1	2	24.2843	0	0	0	0	1	0	0
1	3	1	2	18.2799	0	0	0	0	1	0	0
0	5	1	1	17.2179	1	0	0	0	1	0	0
0	5	1	1	23.3554	0	0	0	0	1	0	0
1	3	1	3	19.8896	0	0	1	0	1	0	0
0	3	1	1	19.1131	1	0	1	0	1	0
0	5	1	1	17.0531	1	0	0	0	1	0	0
0	5	1	1	14.9882	0	1	1	1	1	0
0	2	1	1	19.7486	0	0	1	1	0	0	0
0	1	1	1	17.1202	1	0	0	0	1	0	0
0	2	1	2	27.2433	1	1	1	0	1	0
0	1	0	1	15.5707	0	1	0	0	0	0	0
0	1	1	1	17.2872	1	0	0	0	0	0	0
0	1	0	2	20.0369	0	0	0	0	1	0
0	1	1	2	18.0176	0	0	1	1	0	0
1	5	1	1	20.2635	0	0	0	0	1	0	0
0	4	1	2	20.8526	1	0	0	0	1	0	0
0	3	0	2	18.1049	1	0	1	0	0	0	0
0	4	1	3	16.8328	0	0	0	1	1	0	0
0	4	1	3	18.4771	1	0	0	0	1	0	0
0	3	1	1	17.3398	0	1	0	0	1	0
1	5	1	1	19.8833	1	1	1	0	1	0	1
0	2	1	2	16.6138	1	0	0	0	1	0	0
0	1	0	2	20.5202	0	0	0	0	0	0
0	3	1	1	18.6244	0	0	0	1	1	0	0
0	5	1	1	19.4125	1	0	0	0	1	0	0
0	2	1	1	20.5592	1	0	1	0	1	0
1	4	1	2	19.9649	1	0	0	1	1	0	0
1	4	1	3	19.9748	1	1	1	1	0	0	0
0	2	1	2	18.1159	0	0	0	0	0	0	0
0	5	1	2	30.9861	0	0	0	0	1	0	0
0	1	1	3	21.3193	1	0	1	0	1	1	0
0	3	1	1	28.2574	0	0	0	0	1	0	0
0	3	1	2	16.6592	1	0	1	0	1	0	0
0	1	1	1	20.6801	0	0	1	0	0	0	0
0	3	1	1	16.5032	0	0	1	0	1	0	0
0	4	1	1	19.103	0	1	1	0	1	0	1
0	2	0	2	20.5698	0	0	1	0	1	0	0
1	3	1	1	18.3767	1	0	0	1	1	0	0
0	1	0	1	20.9936	1	0	1	1	0	0	0
0	1	0	1	19.8698	1	0	1	1	0	0	0
1	2	1	2	16.8232	1	0	0	1	0	0	0
0	1	0	3	18.115	0	0	0	1	0	0	1
0	1	1	2	20.4099	0	0	1	1	1	0	0
1	3	1	2	15.7854	0	0	1	0	0	0	1
0	1	1	2	16.2331	1	0	1	1	1	0
0	3	1	1	16.102	1	0	0	1	1	0	0
1	2	1	2	25.7343	0	0	0	0	1	0
0	1	1	1	16.2316	0	0	1	1	0	0	0
0	4	1	2	16.7669	0	0	0	1	0	0
0	2	1	1	20.2414	0	0	1	0	1	0	0
0	4	1	3	18.7538	0	0	1	1	0	0	0
0	3	1	3	17.9817	0	0	0	0	1	0
0	1	0	2	18.9872	0	0	0	0	1	0
0	3	1	2	16.989	1	1	0	0	1	0	0
0	4	1	1	16.6344	1	0	1	0	1	0	0
0	1	0	2	15.2978	0	0	1	1	1	0	0
1	2	1	1	17.3737	1	0	0	1	0	0	1
0	2	1	3	24.6043	1	0	1	1	1	0	0
1	5	1	2	17.6022	0	0	0	1	1	0	0
0	4	1	1	16.0459	1	0	1	0	1	0	0
1	2	0	3	19.5905	1	0	0	0	1	0	0
0	4	1	1	19.6643	1	0	0	0	1	0	0
0	1	1	3	16.0247	1	0	1	0	1	0	1
0	2	1	2	21.0828	0	0	0	0	1	0	0
0	3	1	2	19.6352	1	0	0	0	1	0
0	2	1	2	16.8977	0	1	1	1	1	0	0
0	1	0	2	18.5442	0	0	1	1	0	0
0	1	1	3	17.4632	1	0	0	1	1	0	0
0	2	0	1	16.9057	1	0	1	0	1	0	1
0	1	0	2	21.7908	1	1	1	1	1	0	0
0	4	1	3	20.6801	1	0	0	0	1	0	1
1	4	0	2	21.6508	0	0	1	0	1	0	0
0	5	1	1	18.6741	1	0	0	1	1	0	0
0	3	1	3	18.1744	0	0	0	0	0	0
0	3	1	1	20.1821	0	0	1	0	0	0	0
0	5	1	2	17.6178	1	0	0	1	1	0
0	3	1	1	18.7857	1	0	1	0	1	0	0
0	5	1	1	18.0889	0	0	1	0	1	0
0	3	1	3	21.8286	0	1	0	0	1	0	0
0	4	1	3	17.8298	0	0	0	1	1	0	0
1	5	1	3	16.0435	0	0	0	0	1	0	0
0	5	1	3	16.0825	0	0	0	0	1	0
0	5	1	3	25.4982	1	1	0	0	1	0	0
0	4	0	3	18.0631	1	0	0	0	1	0	0
0	5	1	3	17.516	0	0	1	1	1	0
0	3	1	3	25.138	0	0	1	1	1	0	0
0	3	1	2	21.5742	1	0	1	0	1	0	0
1	3	1	1	17.8298	0	1	0	1	1	0
0	1	1	3	17.2283	1	0	0	1	0	0	0
0	4	1	1	15.5047	1	0	1	1	1	0	0
1	4	1	2	21.7377	1	0	1	0	1	0	0
0	4	1	2	16.6209	0	1	1	0	0	0	1
0	5	1	1	16.777	0	0	0	0	1	0
0	1	1	1	16.7222	1	0	1	0	1	0	0
1	1	1	2	18.3073	0	0	1	0	1	0	0
0	1	1	1	19.6909	0	0	1	1	1	0	0
0	1	1	2	16.1243	0	0	0	0	1	0	0
0	2	1	2	18.9318	0	0	0	0	1	0
0	2	1	3	17.9814	1	0	0	0	1	0	0
1	3	1	1	17.8457	1	0	0	0	0	0	1
0	3	1	1	15.8925	1	0	1	1	1	0	0
0	5	1	3	27.2042	1	0	1	0	1	0	0
0	4	1	3	18.7572	1	0	1	0	1	0	0
0	2	0	2	14.9469	1	0	0	0	1	0	1
1	2	1	2	17.3116	1	0	1	0	0	0	0
0	1	1	1	15.3554	0	0	0	0	1	0	0
1	2	1	1	19.7943	1	0	0	0	0	0
1	3	1	1	24.0885	1	1	0	1	1	0	0
0	5	1	1	20.816	1	0	0	0	1	0
1	5	1	1	18.3977	1	0	0	0	0	0	0
1	3	0	1	17.0981	1	0	0	1	1	0	0
1	5	1	3	18.3529	0	1	0	0	0	0	0
0	5	1	1	20.2609	1	0	0	0	1	0
0	4	1	3	17.3408	1	0	0	0	1	0
0	3	1	2	17.7773	1	0	1	0	1	0	0
1	5	1	1	25.1344	0	0	0	0	1	0	0
0	1	0	1	19.4154	1	0	1	0	1	0
0	3	1	2	15.4136	1	0	1	0	1	0	0
0	3	1	1	24.6434	0	0	0	0	1	0
0	4	1	1	15.1089	1	0	0	0	1	0	0
0	5	1	3	20.6507	1	0	0	0	1	0	0
0	3	1	2	21.1393	1	0	0	0	1	0
0	4	0	3	21.7862	0	0	0	0	1	0	0
0	3	1	1	21.507	1	0	1	0	0	0	0
1	2	1	2	19.0701	1	1	0	0	1	0	0
0	3	1	1	22.2882	1	1	0	0	1	0	0
0	2	1	1	17.9323	1	0	1	0	1	0	0
0	5	1	1	18.1816	1	0	1	0	1	0
0	3	1	2	17.8137	1	0	0	0	1	0
0	2	1	3	18.2996	0	0	0	0	1	0
0	3	1	2	20.0472	1	0	1	0	1	0
0	5	1	3	24.5778	0	0	0	0	0	0	0
0	1	1	3	28.4902	1	0	0	0	1	0	0
0	2	1	3	18.1115	0	1	1	0	1	0	0
0	2	1	2	17.0375	1	0	0	0	1	0	0
0	1	0	2	19.5795	0	0	1	0	1	0	0
0	1	1	1	20.2848	0	0	1	0	1	0	0
0	2	1	2	16.9605	0	0	1	0	1	0	0
0	2	0	2	18.4414	1	1	1	0	0	0	0
1	5	1	2	24.1855	1	1	0	0	1	0
0	4	1	2	20.6933	0	0	0	0	1	0	0
0	5	1	2	16.9231	1	1	0	0	1	0	0
0	5	1	2	16.7537	0	0	0	0	1	0	0
1	1	0	1	23.2981	0	1	1	0	1	0	0
1	1	1	3	28.1848	1	0	0	0	1	0	0
0	1	0	1	17.565	1	0	0	0	1	0	0
0	2	1	1	16.8567	1	0	1	0	1	0	0
0	3	1	1	21.981	1	1	0	1	1	0
0	4	1	2	18.6101	1	0	1	0	1	0	0
0	1	1	2	17.1686	1	0	1	1	1	0	0
1	4	1	2	18.6187	0	1	0	0	1	0	0
0	4	0	2	26.3741	1	0	0	0	1	0	0
0	3	1	2	17.9208	0	1	1	0	1	0
1	2	1	1	20.1341	1	0	0	1	1	0	0
1	1	1	1	21.4386	1	0	0	0	0	0	0
0	2	1	1	17.2704	1	0	0	0	0	0
0	3	0	1	19.0179	1	0	1	1	0	0	1
1	4	1	2	21.0403	0	0	0	1	1	1
1	5	1	3	18.5763	0	0	0	0	1	0
0	4	1	1	21.3684	0	0	1	1	1	0	0
0	4	1	2	23.2446	1	0	0	0	1	0
0	5	1	2	18.9567	1	1	0	0	1	0	0
1	1	1	2	17.2271	1	0	0	0	1	0	0
1	2	1	2	21.1511	0	0	1	0	1	0	0
0	1	0	1	25.4549	1	0	1	1	1	0	0
1	3	1	3	18.4562	0	0	0	0	1	1	0
0	3	0	3	22.3418	1	0	0	0	1	0	0
1	1	1	1	24.0867	0	0	0	0	1	0
1	4	0	1	16.8972	1	1	0	0	1	0	1
0	3	1	3	18.0017	1	0	0	0	0	0	0
1	1	1	1	17.6118	0	0	0	0	1	0	0
1	5	1	3	20.9779	0	0	0	0	1	0	0
0	5	0	1	17.0685	1	1	0	0	1	0	0
0	5	1	2	17.1675	1	0	0	0	1	0
1	4	1	3	16.2213	1	0	0	1	1	0
0	5	1	3	23.991	1	0	0	1	1	0	0
0	5	1	3	19.8208	1	1	1	0	0	0	1
0	1	1	1	17.6234	1	0	1	0	0	0	0
0	2	1	2	17.7166	0	0	0	0	1	0	0
1	1	1	2	21.6762	0	1	1	0	1	0
1	5	1	1	20.1793	0	0	0	0	1	0	0
1	5	1	3	28.846	0	0	0	0	1	0	0
0	5	1	1	21.1157	1	0	1	1	1	0	0
0	4	1	2	16.2625	1	0	0	1	0	0
1	3	0	1	18.8551	1	0	0	0	0	0
1	2	1	1	17.0656	1	8	0	1	1	0	0
1	2	0	2	16.8304	0	0	1	1	1	0
1	3	1	2	19.3491	1	0	0	0	1	0	0
0	4	1	2	17.7404	1	0	0	0	1	0	0
1	3	1	2	18.4598	0	1	0	1	1	0
0	4	1	3	16.361	1	0	0	0	1	0	0
0	5	1	2	16.2795	1	0	0	0	1	0	0
0	5	1	1	23.2117	0	0	0	1	1	0	0
0	3	0	3	24.4665	0	0	0	0	1	0	0
1	2	1	1	14.7178	1	0	0	1	1	0	1
0	4	0	3	18.7131	0	0	0	0	1	0
0	1	0	1	19.1554	0	0	1	0	0	0	0
1	2	1	1	17.5925	1	1	0	0	0	0	0
0	4	1	1	17.7497	0	0	0	0	1	0
0	4	1	3	18.216	0	0	0	1	1	0	0
1	5	1	2	24.0415	0	0	0	0	0	0	0
0	3	1	2	20.042	1	0	0	0	1	0
1	3	1	1	15.7393	1	0	0	0	1	0
1	3	1	1	21.8585	0	1	0	0	1	0	0
1	1	1	1	19.5188	0	1	0	1	1	1	0
1	4	1	1	19.6371	1	1	0	1	1	1	0
1	2	0	3	19.415	1	0	0	0	0	0	0
0	3	1	3	15.0429	0	1	0	0	1	0
1	4	1	3	19.1274	1	1	0	0	0	1	0
1	2	1	1	18.887	0	1	0	0	0	0	0
1	4	1	3	17.5986	0	0	0	0	0	1	0
1	2	1	1	19.714	0	0	0	0	1	0	0
1	2	1	1	16.1738	0	0	1	0	0	0	0
1	4	1	2	19.5623	0	0	0	0	1	0	0
0	1	1	2	20.592	0	0	0	0	0	0	0
1	5	1	2	26.4729	1	0	0	1	0	1	0
0	4	1	1	23.5743	0	1	1	0	1	1	0
1	3	1	2	16.8462	0	0	1	0	1	0	0
0	4	1	2	18.4331	1	1	0	0	1	0
1	3	0	1	18.6306	0	0	0	1	0	0	0
1	3	1	2	18.4356	1	0	0	1	1	0	1
0	2	1	2	18.023	1	0	1	0	1	0	0
1	2	1	1	17.704	1	1	0	0	1	1	0
0	3	1	1	28.8314	1	0	0	0	0	0	0
1	5	1	3	17.8046	0	0	0	0	0	0	0
1	2	1	3	17.3583	0	0	0	0	1	0	0
1	2	1	1	25.5111	0	0	0	0	1	0	0
0	4	1	1	17.7944	0	0	0	0	0	0	0
1	4	1	3	18.9572	1	0	0	0	1	1	0
0	5	1	1	26.6487	1	0	0	0	0	1	0
0	4	1	3	22.9595	0	1	0	0	1	1	0
0	2	1	1	18.1842	1	0	0	0	1	0	0
0	1	0	3	16.7279	0	0	1	0	1	0
0	4	1	2	19.2437	0	0	1	0	1	0
1	4	1	3	24.8585	0	0	0	0	1	0
0	5	1	1	19.9146	1	1	0	0	1	0	0
1	3	1	3	21.2889	1	0	0	0	1	0	0
0	1	0	3	18.1032	0	0	0	0	0	0
0	4	1	1	19.6082	1	0	0	0	0	1	0
1	5	1	1	22.4766	1	0	0	0	0	1	0
0	5	1	1	19.0109	1	0	0	0	0	0	0
1	5	1	2	20.4409	1	0	0	0	1	0	0
0	3	0	1	20.5695	0	0	1	1	0	0	0
0	3	1	1	18.793	0	1	0	0	0	0
0	4	1	3	18.4315	1	1	0	0	0	0
0	5	1	2	29.1272	0	0	0	0	0	1	0
0	5	1	1	17.6663	1	0	0	0	0	0	0
1	2	1	3	19.1209	0	0	0	0	1	0	0
0	4	1	3	19.1322	1	0	0	0	1	0	0
0	3	1	1	23.4037	0	0	0	0	0	0	0
1	4	1	1	21.5737	0	0	0	1	0	0	0
0	5	1	1	18.5675	0	0	0	0	0	0	0
0	4	0	1	18.6064	1	1	0	0	0	0	0
1	3	1	1	17.1692	1	0	0	0	1	0
1	3	1	2	17.2547	0	0	0	0	0	0	0
1	3	0	1	14.9155	0	0	0	1	0	0
1	3	1	1	17.5582	1	0	0	1	0	0	0
0	4	1	3	19.2839	1	0	0	0	1	0
1	4	1	1	20.4503	0	0	0	0	1	0	0
1	5	1	3	20.2913	0	0	0	0	1	0
0	4	1	3	22.3316	1	0	0	0	1	0	0
0	4	0	1	19.8865	0	0	0	0	1	0	0
0	4	1	1	16.9755	0	0	0	1	0	0	0
1	1	0	1	16.7783	1	0	0	1	0	0	0
1	2	1	3	22.4872	1	1	0	0	1	1	0
0	3	1	3	19.5777	1	0	1	1	1	0	0
0	2	1	1	18.6676	0	0	0	0	0	1	0
1	2	1	2	21.0814	0	0	1	0	1	1
0	2	1	1	21.2416	0	0	0	0	0	0	0
0	3	1	2	17.1388	1	0	0	0	1	0	0
0	2	1	2	19.7889	1	0	1	0	0	0	0
1	5	0	2	18.8503	1	1	0	0	0	0	0
0	5	1	2	17.8791	1	0	0	0	1	0	0
1	3	1	3	21.9226	1	0	0	0	1	0	0
1	3	1	3	16.6525	0	0	1	0	0	0	0
0	4	0	1	16.0484	0	0	0	1	1	0
1	5	1	3	21.0744	1	0	1	0	0	0	0
1	3	1	2	17.3425	1	1	0	0	1	0	0
0	3	1	1	19.3264	1	0	0	0	0	0	0
1	5	1	1	14.7893	0	0	0	0	1	0
0	3	1	1	22.2481	0	0	0	0	1	0	0
1	4	1	1	17.8582	1	1	0	0	1	1
0	2	1	1	17.5173	1	0	0	0	1	0	0
1	3	1	1	21.3852	1	0	0	0	1	0	0
0	1	1	1	26.26	0	0	0	1	1	0	0
1	4	1	3	16.1455	1	0	1	1	1	0	0
1	1	1	2	14.692	0	0	0	1	1	0
1	1	1	1	20.3246	1	0	0	0	1	0
1	1	1	2	17.6118	1	1	0	0	0	0	0
0	2	0	2	19.0893	0	0	1	0	1	0	0
0	1	0	3	18.9463	1	0	0	0	1	0	0
1	3	1	2	23.0666	0	0	0	0	1	0	0
1	2	1	3	20.4667	1	1	0	0	1	0
1	3	0	1	20.0185	1	1	0	1	1	0	0
1	2	0	2	21.0602	1	1	0	0	1	0	0
0	5	1	2	24.9616	0	0	1	0	1	0	0
0	2	0	1	19.7839	0	0	0	0	0	0	0
1	1	1	1	19.606	1	0	0	0	1	0	0
0	3	1	1	20.5431	0	0	0	0	0	0
1	2	0	1	17.3087	0	0	1	0	1	0
1	1	0	1	18.3667	0	0	0	0	1	0	0
0	5	1	1	25.9293	1	1	0	0	1	0
1	5	1	1	20.8402	1	1	0	0	1	0	0
1	1	1	1	23.6236	1	1	0	0	1	0
0	1	1	3	16.7333	0	1	1	0	0	0
0	4	1	1	21.4492	0	0	1	0	0	0	0
1	4	1	2	25.7083	1	0	0	0	0	0	0
0	5	1	2	17.1642	0	0	1	1	0	0	0
1	1	1	1	17.8799	1	0	0	0	1	0
0	4	1	2	21.4933	1	0	0	0	1	0	0
0	1	1	3	19.2959	0	0	0	0	1	0
0	4	1	2	20.3878	1	0	0	0	1	0	0
0	5	1	2	26.221	0	1	0	0	1	0
0	5	1	2	18.8404	1	0	0	0	1	0
0	5	0	1	23.3953	0	0	0	0	1	0	0
1	5	1	2	16.9117	0	0	0	0	1	0	0
1	4	1	1	16.6514	1	0	0	0	1	0	0
0	4	1	3	21.3556	0	1	0	0	1	0
0	5	0	3	16.4281	0	0	1	0	1	0	0
0	1	1	3	19.687	0	0	0	1	1	0	0
0	5	1	2	18.2747	1	0	1	0	0	0
0	5	1	3	18.5606	0	0	0	0	0	0	0
1	4	1	3	17.8029	1	0	0	1	0	1	0
0	1	1	1	23.6442	0	1	0	0	1	0
0	1	1	2	13.9369	0	0	0	1	1	0
1	4	1	3	16.5547	1	0	0	0	0	0	0
0	1	0	2	20.1701	1	0	1	0	1	0
0	2	1	2	16.701	1	0	1	0	1	0	0
0	1	1	1	23.166	1	0	1	1	0	0	0
0	4	1	1	21.5029	0	0	0	0	0	0	0
0	5	1	3	24.4945	1	0	0	0	1	0
0	2	0	1	17.3849	1	8	1	0	1	0	0
0	4	1	3	20.7717	1	1	0	0	1	0	0
0	2	1	3	23.4126	0	0	1	0	1	0	0
1	1	1	1	21.2364	0	0	0	0	1	0	0
0	4	1	1	17.7866	1	1	0	0	1	0	0
0	2	1	2	18.9349	0	0	0	0	1	0	0
0	3	1	2	23.4547	1	1	0	0	1	1
0	3	0	3	20.1578	1	1	0	0	1	0	0
0	5	1	1	21.604	1	1	0	1	1	0	1
0	2	1	1	18.8385	1	0	0	0	1	0
1	5	1	1	19.2021	0	1	0	0	1	0
1	1	1	2	29.0789	0	0	1	0	1	0
1	2	0	1	19.6605	0	0	1	0	0	0	1
1	2	1	2	20.1897	1	0	0	0	1	0	0
0	4	1	2	30.5176	0	0	1	0	1	0	0
1	5	1	3	24.6114	0	0	0	0	1	0	0
0	5	1	3	16.6837	1	0	0	0	1	0	0
0	5	1	3	18.5492	0	1	0	0	1	0
0	5	1	1	20.4607	1	0	0	0	1	0	0
1	1	1	1	20.7945	0	0	1	0	1	0	0
1	4	1	2	15.7778	1	0	1	0	1	0	0
1	3	0	1	24.5081	0	0	0	0	1	0
1	5	1	1	23.3519	0	1	0	0	1	0	0
1	5	1	1	18.887	0	0	1	1	0	0
0	3	1	1	22.6339	1	0	0	0	1	0	0
0	3	1	2	19.1067	0	1	0	0	1	0	0
0	1	1	2	26.5073	1	0	1	0	1	0	0
0	5	1	1	24.8124	0	0	1	0	0	0	0
0	5	1	2	20.5333	1	1	0	0	1	0	0
1	4	1	1	25.4594	1	0	0	1	0	0	0
1	1	0	1	20.662	0	0	0	0	1	0
0	5	1	1	21.5434	1	0	0	0	1	0	0
0	4	1	1	22.2718	0	0	0	0	1	0	0
0	4	1	2	16.9451	1	0	0	0	1	0
1	3	1	3	18.9318	0	0	1	0	1	0
0	1	1	2	19.772	1	0	1	0	1	0	0
1	2	0	1	21.0388	1	0	0	0	1	1	0
0	1	1	1	20.9694	1	1	0	1	1	0	0
0	2	1	1	16.8687	0	0	0	0	0	0
0	4	1	3	19.1818	0	0	1	0	1	0	0
0	5	1	3	21.3919	0	0	0	0	0	0
0	4	1	3	15.8276	0	0	0	0	1	1
0	2	0	3	18.3028	0	0	0	0	1	0	0
0	3	1	1	16.6661	1	0	1	0	0	0	0
0	2	1	1	16.8687	0	0	0	0	0	0
0	3	1	1	17.7544	1	0	0	0	1	0
1	5	1	1	20.0434	1	1	0	0	1	0	0
0	3	1	2	19.2101	0	0	1	1	0	0	0
1	2	1	2	16.8906	1	0	0	0	1	0	0
0	5	1	2	18.5348	0	1	0	0	0	0	0
1	5	1	2	23.5172	1	1	1	0	1	0	0
1	3	0	2	21.9508	1	0	0	1	0	0	0
0	3	0	2	17.1488	0	0	0	0	1	0	0
1	5	1	1	20.0716	1	0	0	0	1	0	0
0	1	1	3	18.9761	1	0	1	0	1	0	0
0	5	1	1	25.2552	0	0	0	0	1	1
0	5	1	2	16.9667	1	0	0	0	1	0	1
0	3	1	1	20.6164	1	1	0	1	0	0
0	3	1	1	16.7326	1	0	0	0	1	0	0
1	2	0	2	25.0889	0	0	1	0	0	0
1	3	1	2	20.0878	0	0	1	1	1	0	0
1	2	1	3	20.8199	1	0	0	1	1	0	0
0	4	1	1	19.6846	0	1	0	0	1	1	0
1	4	1	3	15.7733	1	1	0	0	0	0	0
0	3	1	1	21.5486	1	0	0	0	0	0	0
1	4	1	2	20.8203	0	0	0	0	0	0	0
1	5	1	1	18.8616	1	1	0	0	1	0
0	2	1	3	20.8194	0	0	0	0	1	1	0
0	1	1	1	19.9943	0	1	0	0	1	0
1	5	1	2	24.8845	1	1	0	0	1	0	0
1	5	1	3	15.1556	0	0	0	0	0	0	0
1	5	1	3	18.0667	1	1	0	0	0	0
1	4	1	2	18.2413	1	0	0	0	1	0	0
1	4	1	3	23.1836	1	0	1	0	0	0
1	5	1	3	19.5649	1	1	0	0	1	0	0
1	3	1	1	17.9134	0	1	0	0	1	0	0
1	4	1	3	22.1106	0	0	0	0	1	0	0
1	2	1	1	17.0504	1	0	1	0	1	0
1	2	1	3	17.7569	1	0	0	0	0	0	1
0	3	0	1	20.7752	0	0	1	0	1	0
1	4	1	2	22.9	1	0	0	0	1	0	0
0	4	1	1	22.0577	0	0	0	0	1	0	0
1	3	1	2	19.3494	0	0	0	0	1	1	0
0	5	1	1	20.189	1	0	0	0	0	0	0
1	3	1	1	18.812	1	0	1	0	0	0	0
0	4	1	2	20.1232	1	1	1	0	0	0	1
1	2	0	1	18.408	0	0	1	0	0	0
0	3	1	3	17.4975	0	0	0	0	1	0	0
1	5	1	1	17.4402	0	1	0	0	1	0	0
1	5	1	3	24.3859	0	0	0	0	1	0	0
1	5	0	1	20.1723	0	0	0	0	1	0
1	3	1	3	22.653	1	0	0	0	1	0	0
1	4	1	3	18.1352	1	0	1	1	0	0	0
0	5	1	2	19.2019	1	0	0	0	1	0	0
1	5	1	1	23.9657	0	0	0	0	1	0	0
1	2	0	1	24.0763	1	0	0	0	1	1	0
1	4	1	3	25.2539	0	0	0	0	1	1
1	5	1	1	28.3999	1	0	0	0	1	0
1	1	1	1	17.1703	1	1	0	0	1	0
1	3	0	1	22.0221	0	0	0	0	0	0	0
1	3	1	3	20.0925	0	0	0	0	1	0	0
0	1	0	2	18.0675	1	0	0	0	0	0	1
0	2	0	1	18.1787	0	0	1	0	0	0	0
0	1	0	2	17.063	1	0	0	0	0	0
0	1	0	3	20.448	0	0	0	1	0	0	0
0	4	1	1	19.5855	0	1	0	1	1	0	0
1	4	1	3	18.0156	0	0	0	0	0	0	0
1	3	1	1	21.3123	0	0	0	0	0	0
1	5	1	3	19.0253	0	0	0	0	0	0	0
1	5	1	3	17.8019	1	1	0	1	0	0	1
1	3	1	1	36.1111	1	0	1	0	0	1
0	4	1	2	21.1504	1	0	0	1	0	0	0
0	5	1	3	20.4756	1	1	0	1	1	0	0
1	5	1	1	17.9653	1	1	0	1	1	1
0	5	0	1	24.2127	0	0	0	0	1	0	0
0	4	1	1	18.0508	0	0	1	0	0	0	1
1	2	0	1	22.8267	1	1	1	0	1	0
1	2	1	1	15.7771	1	0	0	0	0	0	0
0	2	1	1	23.3163	0	0	0	0	0	0	0
1	2	1	1	24.7321	0	0	0	0	0	0	0
0	5	1	1	24.7142	0	0	0	0	0	0
0	1	0	1	18.9447	0	0	1	0	0	0	0
0	2	1	2	14.0617	1	1	1	0	0	1
1	5	1	1	15.5085	1	0	0	0	0	1
0	5	1	2	22.8738	1	0	0	0	0	1	0
1	5	1	2	28.4904	0	0	0	1	0	0	0
0	5	1	2	16.7915	1	0	0	0	1	0	0
1	4	0	1	21.7543	1	0	0	1	1	0	0
0	2	1	2	17.0063	1	1	0	0	0	0	0
0	4	1	1	15.0095	0	1	1	0	0	0
1	3	1	2	26.27	0	0	1	0	1	0	0
0	4	1	1	20.1142	1	1	0	0	0	0
0	5	1	1	16.1347	1	0	0	0	0	0
0	4	1	1	17.7139	1	0	0	0	1	0	0
0	5	1	3	15.692	1	0	0	0	0	0	0
1	4	0	3	18.5437	1	0	0	1	1	0	0
0	1	0	3	18.4192	1	0	0	0	0	0	0
0	1	1	1	14.5745	0	0	1	1	0	0	0
0	4	1	2	17.2646	0	0	0	0	0	0
0	3	1	1	18.7677	0	0	0	0	0	0	0
0	2	1	2	16.3951	1	0	1	0	1	0
0	3	1	1	18.5992	0	0	1	1	0	0	0
0	2	1	3	36.1696	0	0	0	0	0	0	0
1	2	1	2	15.3714	1	0	1	0	1	0
1	1	1	3	18.9176	1	1	1	1	0	0
0	4	1	2	17.6667	0	0	0	1	0	0	0
0	5	1	3	22.0071	0	0	0	0	1	0	0
0	5	1	1	19.9025	1	0	0	0	1	0	0
1	4	1	3	22.6665	0	1	0	1	1	1	0
0	1	1	1	19.1473	1	0	0	0	0	0	0
0	4	1	2	15.9677	0	0	0	0	0	0	0
1	2	1	1	16.4416	1	0	0	0	0	1	0
0	1	0	1	19.6299	0	1	0	0	1	1
1	5	1	3	16.6393	0	0	0	0	0	0
0	5	1	3	23.6935	0	0	0	0	0	1	0
0	1	1	1	19.47	1	0	1	1	0	0	0
0	3	1	3	19.3632	1	0	1	1	0	0	1
0	2	1	2	17.6906	0	0	0	0	1	0
0	3	1	2	17.5284	0	0	1	0	0	0
1	4	1	1	16.1485	1	1	0	0	0	0	0
0	4	1	2	18.9767	0	0	1	0	0	0	0
0	1	1	1	16.5997	1	0	1	1	1	0
0	5	1	2	19.9654	1	1	0	1	0	0
0	5	1	1	23.9125	0	0	0	0	1	1	0
0	5	1	3	17.0951	0	0	0	0	1	0	0
1	2	1	1	15.5073	0	0	0	1	1	0	0
0	5	1	2	21.2843	0	0	0	0	0	0
0	4	1	2	24.1059	1	1	0	0	0	1
0	2	1	1	19.1192	0	1	1	0	0	0	0
1	2	1	2	21.6517	0	1	1	0	0	0
0	3	1	3	15.4553	1	0	1	0	0	0	0
0	1	1	1	18.7335	1	0	1	1	0	0	0
0	1	1	1	24.897	0	0	1	1	0	0	0
0	5	1	3	19.3019	0	0	0	0	0	0	0
0	4	1	3	19.6349	1	1	0	0	0	0	1
0	4	1	1	28.1085	1	1	0	0	1	0	0
0	5	0	2	17.178	0	0	1	0	0	0	0
0	2	1	1	17.7022	1	0	0	1	1	0	0
1	3	1	1	16.3349	1	0	0	0	1	0	0
0	4	1	2	17.4092	0	0	0	1	1	0
0	4	1	1	17.0009	1	0	1	0	0	0	1
0	1	1	1	21.7783	0	0	1	0	0	0	0
0	4	1	2	18.7114	1	0	0	1	1	0	0
1	5	1	1	17.5603	0	0	0	1	1	0
0	3	1	3	15.9641	1	0	0	0	1	0	0
1	1	1	3	22.4966	0	0	1	0	1	0	0
0	1	1	2	21.1928	0	0	1	1	0	0	0
0	3	1	1	18.5192	0	0	1	1	0	0
0	1	1	1	16.774	1	0	1	1	1	0	1
0	1	0	1	19.2102	0	1	1	1	0	0	0
0	5	1	1	19.4181	1	0	0	0	1	0	0
0	4	0	1	17.8213	1	1	0	0	0	0	0
1	3	1	2	18.2899	1	0	1	1	1	0
0	3	0	2	17.2481	1	0	1	0	0	0	0
0	3	1	2	17.0108	1	0	1	1	0	0
1	1	1	1	18.8345	0	0	1	1	0	0	0
0	1	1	3	19.9341	1	0	1	1	1	0
1	2	1	3	15.1399	0	0	0	1	0	0	0
1	1	1	3	16.2943	0	0	0	0	1	0	0
0	5	1	1	15.2734	0	0	1	0	0	0	1
0	3	1	2	23.4468	1	0	0	0	0	0	0
0	4	1	1	23.544	1	0	1	0	0	0	0
1	1	1	3	19.6182	1	1	0	1	0	1	0
1	5	1	3	21.7295	0	0	0	0	0	0	0
1	3	1	3	25.2733	1	0	0	0	1	1	0
0	5	1	3	26.3698	0	0	0	1	1	0	0
0	5	1	1	23.6424	1	1	0	0	1	0	0
1	5	1	3	23.6711	1	0	0	0	0	0
1	4	1	3	17.8159	1	0	1	1	1	0	0
0	3	1	2	16.9387	1	0	0	0	0	0	0
0	1	1	1	28.5292	0	0	1	0	1	0	0
1	2	1	1	18.1222	0	0	0	0	0	0	0
0	3	1	3	16.0357	0	0	1	1	0	0	0
1	3	1	3	15.9567	1	0	0	0	0	0
0	3	1	1	16.9647	0	0	1	0	0	0
0	2	1	1	16.6439	0	0	1	0	1	0	0
1	1	0	3	19.6799	0	0	1	0	1	0	0
0	1	0	1	20.7572	0	1	1	0	1	0	0
0	4	0	1	17.7754	0	0	1	0	0	1	0
0	5	1	1	17.8759	1	0	1	1	0	0	0
0	2	1	1	17.6145	0	0	1	0	0	1
1	4	1	1	20.8446	0	0	1	1	1	0
0	1	0	3	20.1508	1	0	0	1	0	0	0
0	3	1	2	16.815	1	0	0	0	0	0	0
0	2	0	2	23.4362	1	1	0	0	0	0
0	5	1	3	18.8281	0	1	1	0	0	0
0	5	1	1	17.6462	1	0	0	0	0	0
0	3	1	1	23.7841	0	0	0	0	0	0	0
0	4	1	1	19.3198	0	0	1	1	0	0	0
0	2	1	1	16.2776	1	0	1	0	0	0	0
0	4	1	1	28.301	0	0	0	0	0	0
0	4	1	1	28.3847	1	0	0	0	0	0	0
0	2	0	1	17.7709	0	0	0	0	0	0	0
0	4	1	3	22.9242	0	1	0	0	0	0	0
0	2	1	2	17.7807	0	1	1	0	0	0	0
0	5	1	3	24.9446	1	1	0	0	1	0	0
0	5	1	1	21.7266	1	0	0	0	1	0	0
0	4	1	1	18.6256	0	1	0	0	0	0	0
0	5	1	1	19.705	1	0	0	0	0	0	0
0	5	1	2	17.2556	1	0	0	0	0	0	0
0	5	1	2	15.7658	0	0	0	0	1	0	0
0	5	1	1	18.9454	1	8	0	0	1	0	1
0	5	1	2	17.5753	1	0	0	1	1	0	0
0	5	1	2	27.6444	0	0	0	0	1	0
0	1	1	2	19.2663	1	0	1	0	1	1	0
1	5	1	3	19.1278	0	0	0	0	1	1	0
1	4	1	1	20.8295	1	1	1	0	1	1	0
1	5	1	3	17.7037	1	0	1	0	1	0	1
0	1	0	1	25.4845	1	0	0	1	0	0	0
0	5	1	1	24.1655	0	0	0	0	0	0	0
0	2	1	2	19.5123	0	0	1	1	0	0
0	1	0	1	16.131	0	1	1	1	0	0	1
0	1	1	1	16.6172	0	0	1	0	0	0	0
0	1	0	1	17.1646	0	0	0	1	0	0	1
0	2	0	2	17.0756	1	0	0	0	0	0
0	2	1	2	16.2753	0	0	0	0	0	0
0	5	1	1	26.7018	1	1	0	1	1	0	0
1	5	1	1	21.8453	1	0	0	1	1	0
1	4	1	1	18.4193	0	0	0	1	1	1	0
0	4	1	1	16.714	1	1	0	0	1	0
0	3	1	1	16.0382	0	0	0	0	1	0	0
0	4	0	1	19.2265	0	0	1	1	0	0	0
0	3	1	2	18.3732	1	1	0	1	0	0	0
0	3	1	2	18.1809	0	1	0	1	0	0
0	1	0	2	20.7754	0	0	1	0	1	0	0
0	1	0	3	17.1483	1	0	0	1	1	1	0
1	3	0	1	23.7838	1	0	0	1	0	0	0
0	2	0	1	17.5682	0	0	1	0	1	0	0
1	3	1	2	17.7137	0	0	0	1	1	0	0
0	4	1	2	19.8741	0	1	0	0	0	0	0
0	4	1	1	16.0256	0	0	0	0	1	1
1	5	1	3	23.5692	0	0	0	0	0	0
0	5	1	3	17.6706	1	1	0	0	0	0	0
0	4	1	3	22.6698	0	1	0	0	0	0	0
0	1	0	2	17.1367	0	0	1	0	0	0
0	2	0	3	16.9556	0	0	0	0	0	0	0
0	1	1	1	17.0527	1	0	0	0	0	0	0
0	2	1	2	15.3991	0	0	1	1	0	0	0
0	3	1	2	23.8552	0	0	1	0	0	0	0
0	2	1	1	20.5541	0	0	1	1	0	0
0	3	1	3	18.1809	1	0	0	0	0	0	0
0	1	0	1	18.6606	1	0	0	1	0	0	1
1	2	1	1	19.2331	0	0	1	0	0	0	0
0	1	0	1	17.7478	0	0	1	1	1	0	1
0	2	1	1	22.0465	1	0	1	1	1	0	0
0	1	1	2	19.5308	0	0	1	0	0	0	0
0	2	0	1	16.3095	0	0	1	0	0	0	0
0	2	1	3	17.6115	1	0	1	0	1	0
1	2	1	1	19.1241	1	1	1	1	1	0	1
1	5	1	3	16.8852	0	0	0	0	0	0	0
0	1	1	2	17.6116	1	1	0	1	1	1	0
0	2	1	1	19.2572	0	0	0	0	0	0	0
0	1	1	3	18.7588	1	0	0	0	0	0	0
0	3	1	3	19.6262	1	1	0	1	1	0	0
0	4	1	2	17.4446	0	1	0	0	0	1
1	2	1	1	17.0903	1	0	0	1	1	0	0
1	2	1	1	17.1934	0	0	1	0	0	0
1	3	1	2	23.8976	0	0	1	0	0	0
1	3	1	3	24.583	0	0	0	1	0	0	0
0	2	1	3	18.0167	0	0	0	1	0	0
1	3	1	1	23.7958	0	0	1	1	0	1	0
0	5	1	1	17.4822	0	0	0	1	0	1	0
0	5	1	1	22.9325	0	0	0	1	0	1	0
0	1	0	2	15.2542	0	0	0	0	0	0	0
0	3	0	1	17.7695	0	0	0	0	0	0
0	1	0	2	21.0855	1	0	1	0	0	0	0
1	2	1	1	18.4431	1	0	0	0	0	0	0
1	2	0	2	16.1704	0	0	1	1	1	0	0
0	5	1	1	20.8389	0	0	1	0	0	0	0
1	3	1	2	19.9554	0	0	1	1	0	0
0	3	1	3	19.8352	0	0	0	0	1	0
0	2	1	1	23.3636	1	1	0	1	1	0	1
0	2	1	1	16.7989	0	0	0	0	1	0	0
0	3	1	1	18.9939	0	0	0	1	1	0
0	2	1	2	16.3399	0	0	0	0	0	0	0
0	5	0	3	16.1304	0	0	1	1	0	0	1
0	1	0	1	21.8994	0	0	0	0	0	0	0
0	3	1	3	19.3332	0	0	0	0	1	0	0
1	5	1	1	22.8699	1	0	0	0	0	0	0
1	5	1	2	22.539	0	1	0	1	1	0	0
1	5	1	1	26.2123	0	0	0	0	1	0
0	5	1	1	23.1798	1	1	0	0	1	0	0
0	2	0	1	20.4634	1	1	0	1	0	0	0
0	1	1	3	15.6057	1	0	1	0	0	0	0
0	4	1	3	22.2767	1	0	0	0	0	0	0
0	4	1	3	18.1393	1	0	0	0	0	0	0
1	4	1	2	18.1087	0	1	0	1	1	1	0
1	3	0	1	15.7295	1	1	0	0	1	0
0	5	1	3	17.2671	0	0	0	1	1	0	0
1	2	1	3	18.3146	0	0	0	0	0	0
1	4	1	2	22.237	0	0	0	0	1	0	0
1	4	1	1	18.4356	1	0	1	1	0	0	0
0	1	1	1	20.9447	1	0	1	1	0	0	0
0	5	1	2	21.3045	0	0	0	1	0	0
0	2	0	1	18.6281	0	0	1	1	0	0	0
0	5	1	1	16.7769	1	0	1	1	1	0
0	4	1	2	18.7999	0	0	0	0	0	0	0
0	1	0	1	19.3816	0	1	0	1	1	0	0
0	2	1	3	18.6741	0	0	1	1	1	0	0
1	3	0	3	21.503	1	0	0	1	1	0	0
0	1	0	1	19.088	0	0	1	0	0	0	0
0	2	1	1	16.7056	1	0	1	1	1	0	1
0	2	1	1	18.5307	1	0	1	0	0	0	0
0	2	1	1	19.9224	0	0	1	1	0	0
0	3	1	2	17.3273	1	0	0	0	1	0
0	4	1	2	22.7678	0	0	0	1	1	0	0
0	3	1	3	15.2758	0	1	0	0	0	0	0
1	5	0	1	15.2775	1	1	0	0	0	0	0
1	1	0	1	20.3746	0	0	0	0	0	0	0
1	1	1	3	20.6233	1	0	1	1	0	0	0
0	2	1	2	19.812	1	0	0	0	0	0	1
0	1	1	3	17.8512	0	0	0	0	0	0
0	5	1	3	18.6034	1	1	0	0	0	1	0
0	2	1	1	20.2065	0	0	1	0	0	0	0
0	1	0	1	19.4434	1	0	0	0	0	0	0
1	3	1	1	19.885	1	0	1	0	0	0	0
0	3	1	1	21.7514	1	0	0	0	0	0
1	3	0	3	23.135	0	0	0	0	0	0	0
0	2	1	1	18.9152	1	1	0	1	1	0
1	5	1	2	24.774	1	0	0	1	1	0	0
0	1	1	2	25.1	1	1	0	0	1	0	1
1	2	1	1	24.3218	0	1	0	0	0	0	1
1	4	1	2	16.7759	1	1	0	1	1	0	0
0	5	1	1	15.2006	1	0	0	1	1	0	0
0	5	1	1	27.0832	0	0	1	0	0	0
0	5	1	3	14.4097	0	0	0	1	1	1	0
0	5	1	2	17.382	0	1	0	0	0	0	0
1	3	1	3	20.4025	0	0	0	0	0	0	0
1	5	1	3	21.2299	1	0	0	0	0	1	0
1	2	0	3	17.0494	1	0	1	0	0	1	0
1	3	1	2	15.7455	0	0	0	1	0	0	0
1	5	1	1	25.0426	1	1	0	0	1	1
1	5	0	1	18.5529	0	0	0	0	1	0	0
0	4	0	3	22.6394	1	0	0	1	0	1	1
0	1	0	1	16.1892	0	0	0	0	0	0
0	3	1	2	17.1834	1	1	0	0	0	0	0
1	5	0	1	18.5087	1	0	1	0	0	1
0	4	1	1	16.7978	0	0	0	0	0	0
0	1	1	1	23.502	0	0	0	1	0	1	0
0	4	0	1	16.7522	1	0	1	0	0	0	0
0	3	1	1	17.9522	0	0	0	0	0	0
0	2	1	2	17.9521	1	0	0	1	1	0	0
1	2	1	1	15.8667	1	0	0	1	1	0	0
0	2	1	1	19.1813	0	0	0	0	1	0	0
0	1	1	1	15.2677	0	0	0	0	0	0	1
0	2	1	1	23.6794	0	0	1	1	0	0	1
0	3	0	2	22.7979	1	0	0	0	0	0	0
0	1	1	2	17.0406	1	0	0	0	1	0	0
0	2	0	1	19.7752	1	0	1	0	1	0	0
1	5	1	1	16.2893	1	1	0	1	1	0	0
1	2	1	1	17.0297	1	0	0	1	1	0	0
0	4	1	1	21.1495	0	0	0	1	1	0	0
1	4	1	2	16.8375	1	0	0	1	1	0	1
1	2	0	1	20.64	1	0	1	1	0	0
0	4	0	1	17.4051	1	0	0	1	1	0	0
0	3	1	1	19.526	1	0	0	1	1	1	0
0	2	1	3	19.806	0	0	0	0	0	0	0
0	5	1	3	20.9715	1	0	0	0	0	0
0	5	1	1	18.4252	1	0	0	0	0	0	0
0	2	1	3	17.8422	1	0	1	0	0	0	0
0	3	1	3	24.0766	1	0	0	0	0	0
1	5	1	3	26.6336	1	0	0	0	1	0	0
1	3	1	2	14.1262	0	0	0	0	1	0
0	4	1	1	20.6494	1	1	1	0	1	0	0
0	5	1	2	17.9746	1	0	0	0	0	0	0
0	4	1	1	19.073	1	0	0	0	0	0	0
0	4	1	1	19.3181	1	0	1	0	1	0	0
0	3	0	1	20.3058	0	0	1	1	1	0	0
0	5	1	1	22.0661	1	0	0	0	0	0	0
0	1	1	2	19.7565	0	0	1	1	1	0	1
0	3	0	1	18.7865	1	0	1	0	0	0	0
0	5	1	3	17.7831	0	0	0	0	1	0	0
0	5	1	1	21.1525	1	0	1	0	1	0	0
0	3	0	2	17.4334	0	0	0	0	1	0
0	2	0	1	16.9599	1	1	1	0	1	0
1	3	1	1	18.3749	0	1	0	0	1	0	0
0	3	1	2	17.3471	1	0	0	0	1	0	0
0	5	1	1	22.1415	1	0	0	0	0	0	0
1	4	1	2	19.1347	1	0	0	0	1	0	1
0	4	1	1	17.3641	1	0	0	0	0	0
1	5	1	1	18.1327	1	0	0	0	0	0	0
0	5	1	3	18.6393	1	1	0	0	1	0
1	5	0	3	18.8533	1	0	0	0	1	0	0
1	4	1	3	21.5332	1	0	0	0	0	0	0
0	2	1	3	13.4395	1	1	1	1	1	0	0
0	4	1	2	15.8115	1	0	1	0	1	0	0
0	1	0	1	20.2127	0	1	0	0	1	0
0	2	1	1	17.9433	1	1	1	0	1	0	0
0	5	1	3	16.9125	1	1	0	0	1	0	1
1	2	1	1	20.3321	0	0	1	0	1	0	0
0	4	1	3	18.5328	0	0	0	0	1	0	0
0	3	1	2	19.5298	0	1	0	1	1	0
0	4	1	1	18.5729	1	0	0	0	0	0	0
0	5	1	1	17.6061	0	1	0	0	1	0	0
0	4	1	3	20.2917	1	0	0	0	1	0	0
0	2	1	1	17.9512	1	0	1	0	1	0
0	2	1	2	30.3268	1	1	0	0	1	0
0	2	1	2	16.4667	0	0	1	0	1	0	1
0	5	0	1	18.352	0	1	0	0	1	0
0	2	1	3	22.1158	1	0	1	0	1	0
0	4	1	1	26.6904	0	0	0	0	1	0	0
1	3	1	1	17.398	1	0	0	0	0	0
1	5	1	3	21.7114	1	0	0	0	1	0
0	1	1	2	20.2747	0	1	0	1	0	0
1	2	0	1	15.0407	1	0	1	0	1	0	0
0	2	1	1	22.3889	0	0	1	0	1	0
0	2	0	3	16.932	1	0	1	0	0	0	0
0	3	1	1	20.1118	0	0	1	0	1	0	0
0	5	1	2	16.3091	1	1	0	0	1	0	0
0	2	1	1	18.8505	1	0	0	0	1	0	0
0	4	0	3	23.5822	1	0	0	0	1	0	0
0	1	0	3	19.5733	1	0	0	0	1	0
1	3	1	1	18.3571	1	1	1	0	1	0
0	5	1	1	16.7913	1	0	0	0	1	0	0
1	3	1	1	21.3338	0	1	0	0	1	0	0
0	4	0	1	17.9509	1	0	0	0	1	0	1
0	3	1	3	17.0292	1	0	0	0	0	0
1	4	1	3	17.4829	1	0	0	0	0	0
0	2	1	1	18.4284	1	0	0	0	1	1	0
0	2	1	3	24.139	1	0	0	0	0	0	0
0	4	1	3	20.8516	1	0	0	0	1	0	0
1	4	1	2	14.7264	0	1	0	0	1	0	0
0	1	0	1	15.3911	0	0	1	0	1	0	1
1	3	0	1	17.626	0	0	1	0	1	0	0
1	3	1	1	21.6181	0	1	0	0	1	0	0
1	4	1	1	19.5925	0	0	0	0	1	0	0
1	2	0	1	22.1065	1	1	0	0	1	0	0
1	4	1	1	15.1023	0	1	0	0	0	0	0
0	3	1	3	19.472	1	0	0	0	1	0	0
0	4	1	1	17.0651	1	0	0	0	0	0
1	4	1	1	24.0762	1	0	0	0	0	0	0
0	5	1	3	18.1158	0	0	1	0	1	0	0
0	2	1	2	19.4207	1	0	0	0	1	0
0	4	1	2	18.8624	1	1	0	0	1	0
0	3	1	3	27.4939	1	0	0	0	1	0	0
0	5	1	3	19.0999	0	0	0	0	1	0
0	4	1	1	26.6355	1	0	0	0	1	0	0
0	1	1	1	18.408	0	0	1	0	1	0	0
0	4	1	3	22.9008	0	1	0	0	1	0	1
0	5	1	2	15.6176	0	0	0	0	1	0	0
0	4	1	2	25.0606	1	1	0	0	1	1
0	4	1	3	17.4534	0	0	0	0	0	0	0
1	5	1	1	20.5922	0	0	0	0	1	0
1	5	1	3	28.9526	1	1	0	0	1	0	0
0	5	1	1	20.855	1	0	0	0	1	0
1	5	1	1	24.1638	0	0	0	0	0	0	0
1	5	1	2	16.0337	1	0	0	0	0	0	0
1	4	1	2	17.5281	1	1	0	0	1	0	0
0	4	1	3	19.5861	0	1	0	0	1	0
0	5	1	1	20.0529	1	0	0	0	1	0	0
0	5	1	1	28.5141	0	1	0	0	1	0	1
0	5	1	2	24.7872	1	0	0	0	0	0	0
0	3	1	1	18.7033	1	0	0	0	0	1	0
0	5	1	3	25.7737	1	1	0	0	1	0
0	4	1	2	20.3321	1	0	1	1	1	0	0
0	3	0	2	24.2506	0	0	0	0	1	0	1
0	5	1	2	32.9815	1	0	0	0	1	1	0
0	2	0	1	16.3397	1	0	1	0	1	0	0
0	2	1	1	19.3404	1	0	1	0	1	0	0
1	4	1	2	22.8667	1	1	0	0	1	0
0	5	1	3	21.9559	1	0	0	0	0	0
1	2	0	2	16.4036	1	1	0	0	1	0
1	2	1	2	20.4328	1	0	0	0	1	0	0
0	3	1	1	23.3182	0	0	0	0	1	0	0
1	3	0	1	18.1504	1	1	0	0	1	0	0
1	3	1	2	19.5396	0	0	0	0	1	0	0
0	4	1	3	17.5845	1	1	1	0	1	0	0
0	5	1	1	19.6046	0	0	1	0	1	0	0
0	5	1	1	19.0625	1	0	0	0	1	0
1	5	1	2	16.9836	1	0	1	0	1	0	0
1	3	1	3	20.1313	1	0	0	0	0	0	1
0	3	1	2	22.0229	0	1	0	0	1	0
0	5	1	1	17.8128	1	0	0	0	1	0	0
0	5	1	1	24.1562	1	0	0	0	0	0	0
1	1	1	1	16.1671	0	0	0	0	0	0	0
1	3	1	2	20.3781	0	0	0	0	1	0
0	4	1	3	16.3376	1	1	0	0	1	0
1	5	1	3	14.8791	0	0	0	0	1	0	0
0	1	1	1	18.3277	0	0	0	0	1	0	0
0	4	0	3	25.8982	0	0	0	0	1	0
1	1	1	1	16.8887	1	0	0	0	1	0
1	3	1	2	19.5212	1	0	0	0	1	1
1	3	1	3	22.177	0	0	0	0	0	0	0
1	3	1	2	16.3353	0	0	0	0	1	0	0
0	5	1	1	23.2795	1	1	0	0	1	0
1	3	1	1	19.6496	1	0	0	0	1	0	0
1	4	1	3	20.4432	0	0	0	0	1	0
0	5	1	1	21.613	0	0	1	0	1	0	0
0	4	1	3	17.2449	1	0	1	0	1	0	0
0	5	1	3	17.2617	1	0	1	0	1	0
1	4	1	1	17.84	0	1	0	0	1	0	0
1	3	1	1	19.8714	1	1	0	1	1	0	0
1	4	1	1	18.9971	0	1	0	0	1	0	0
1	5	0	1	25.8142	0	0	0	0	1	0	0
1	3	1	1	22.2532	0	0	0	0	1	1	0
1	1	1	2	18.4264	0	1	0	0	1	0	1
0	2	1	1	21.7975	0	1	0	0	1	0	1
0	1	0	1	15.9671	0	0	0	0	1	0	0
0	3	1	1	21.8033	1	0	0	0	1	1
0	5	1	3	20.1916	1	0	0	0	1	0	0
0	1	0	1	17.927	0	0	1	0	1	0	0
1	4	1	1	17.5785	0	1	0	0	1	0	0
0	2	1	2	21.5279	1	1	0	0	1	0	0
1	1	0	3	14.6764	1	0	1	0	0	0
1	3	1	3	16.8438	1	0	0	0	0	0
0	4	0	3	22.4898	1	0	0	0	1	0	0
1	4	1	3	16.7146	0	1	0	0	1	0	0
0	5	1	3	16.1286	0	1	0	0	1	0	0
0	3	1	3	16.9897	1	1	0	0	1	1	0
0	2	0	2	20.2824	1	0	0	0	1	0	0
1	3	1	3	25.545	1	0	0	0	1	0
1	5	0	3	20.4567	1	1	1	0	1	0	0
0	2	1	1	18.2369	1	1	0	0	1	0	1
1	5	0	1	20.0509	0	1	0	0	1	0	0
0	1	1	2	16.1126	0	0	1	0	1	0	0
0	1	1	1	24.2562	0	0	1	0	0	0	0
1	2	1	1	19.4275	0	1	1	0	1	0	0
0	4	1	3	19.2637	1	1	0	0	1	0	0
1	4	1	1	18.8654	1	1	0	0	1	0
0	3	1	3	17.9706	0	0	1	0	1	1
1	4	0	3	19.8594	1	0	1	0	1	0	0
0	2	1	1	19.6018	1	0	1	0	1	0	0
1	2	1	1	22.5128	0	0	0	1	1	0	0
1	4	1	3	21.3298	0	0	0	0	1	0	0
1	5	1	2	22.2279	1	0	0	0	1	0	0
0	1	1	3	16.0848	0	0	0	0	1	0
1	2	1	3	19.7058	0	0	0	0	1	0
1	5	1	2	24.9109	0	0	0	1	1	0
0	1	0	1	20.0761	0	0	0	0	1	0	1
1	4	1	1	17.2083	1	1	0	0	1	0	1
0	2	1	3	21.8786	1	0	0	0	1	0	0
0	3	1	3	18.6433	0	0	0	0	0	0	0
0	5	1	1	18.8503	0	0	0	1	1	0	0
1	5	1	1	17.5787	0	0	0	0	1	0
0	1	1	2	20.9163	0	0	0	0	1	0	0
0	4	1	2	18.1741	1	0	0	0	1	0	0
[truncated: 2,401 more rows]
